# Supplementary material for: Strawberry FaSnRK1α Regulates Anaerobic Respiratory Metabolism under Waterlogging
Source: Int J Mol Sci. 2022 Apr 28;23(9):4914. doi: 10.3390/ijms23094914 (PMC9101944; doi:10.3390/ijms23094914)
Supplement: Supplementary file 1 [file ijms-23-04914-s001.zip]

Archive with 7 entries (7 files):
- Supplementary Materials/Figure S1.pdf
- Supplementary Materials/Table S1.pdf
- Supplementary Materials/Table S2.xls
- Supplementary Materials/Table S3.xls
- Supplementary Materials/Table S4.xls
- Supplementary Materials/Table S5.pdf
- Supplementary Materials/Table S6.pdf
