# Supplementary material for: Strawberry FaSnRK1α Regulates Anaerobic Respiratory Metabolism under Waterlogging
Source: Int J Mol Sci. 2022 Apr 28;23(9):4914. doi: 10.3390/ijms23094914 (PMC9101944; doi:10.3390/ijms23094914)
Supplement: Supplementary file 1 [file ijms-23-04914-s001.zip › Supplementary Materials/Table S2.xls]

Category	GOID	Description	GeneRatio	BgRatio	pvalue	padj	geneID	geneName	Count	Up	Up_Gene_id	Down	Down_Gene_id
BP	GO:0006952	defense response	42/2600	62/7726	3.92384529776572e-08	1.71472039512362e-05	101295616/101295324/101295036/101294749/101300045/101300334/101305576/105350681/101306439/101300900/101301092/101300613/101299668/101293863/101306603/101299757/101297925/101299175/101298594/101297632/101292804/101309227/101301870/101292176/101300203/101307677/101296042/105352594/101294588/101303172/101305865/105350880/101315300/101294447/101298881/101306423/105351363/101306643/105351967/101307972…	LOC101295616/LOC101295324/LOC101295036/LOC101294749/LOC101300045/LOC101300334/LOC101305576/LOC105350681/LOC101306439/LOC101300900/LOC101301092/LOC101300613/LOC101299668/LOC101293863/LOC101306603/LOC101299757/LOC101297925/LOC101299175/LOC101298594/LOC101297632/LOC101292804/LOC101309227/LOC101301870/LOC101292176/LOC101300203/LOC101307677/LOC101296042/LOC105352594/LOC101294588/LOC101303172/LOC101305…	42	30	101295616/101295324/101295036/101294749/101300045/101300334/101305576/101300900/101300613/101293863/101306603/101299757/101297925/101299175/101298594/101297632/101292804/101301870/101292176/101300203/101307677/101296042/101294588/101305865/101315300/101294447/101298881/101306423/105351967/101307972	12	105350681/101306439/101301092/101299668/101309227/105352594/101303172/105350880/105351363/101306643/101301108/101293540
BP	GO:0009607	response to biotic stimulus	29/2600	39/7726	2.25106390491212e-07	4.91857463223297e-05	101295616/101295324/101295036/101294749/101300045/101300334/105350681/101300900/101301092/101300613/101299668/101293863/101299757/101297925/101299175/101298594/101297632/101309227/101301870/101292176/101307677/105352594/101294447/101298881/105351363/101306643/105351967/101307972/101293540	LOC101295616/LOC101295324/LOC101295036/LOC101294749/LOC101300045/LOC101300334/LOC105350681/LOC101300900/LOC101301092/LOC101300613/LOC101299668/LOC101293863/LOC101299757/LOC101297925/LOC101299175/LOC101298594/LOC101297632/LOC101309227/LOC101301870/LOC101292176/LOC101307677/LOC105352594/LOC101294447/LOC101298881/LOC105351363/LOC101306643/LOC105351967/LOC101307972/LOC101293540	29	21	101295616/101295324/101295036/101294749/101300045/101300334/101300900/101300613/101293863/101299757/101297925/101299175/101298594/101297632/101301870/101292176/101307677/101294447/101298881/105351967/101307972	8	105350681/101301092/101299668/101309227/105352594/105351363/101306643/101293540
BP	GO:0044262	cellular carbohydrate metabolic process	56/2600	98/7726	1.36363837187137e-06	0.000198636656169262	101312923/101314468/101302448/101303680/101305798/101299522/101297437/101301240/101313949/101296706/101297685/101291797/101314657/101301802/101294176/101293781/101304112/101295953/101304984/101314532/101310600/101291499/101301079/101305041/101311917/101304689/101303741/101304400/101313825/101309724/101290721/101306138/101291950/101292871/101291654/101314092/101315010/101315201/101298299/101313783…	LOC101312923/LOC101314468/LOC101302448/LOC101303680/LOC101305798/LOC101299522/LOC101297437/LOC101301240/LOC101313949/LOC101296706/LOC101297685/LOC101291797/LOC101314657/LOC101301802/LOC101294176/LOC101293781/LOC101304112/LOC101295953/LOC101304984/LOC101314532/LOC101310600/LOC101291499/LOC101301079/LOC101305041/LOC101311917/LOC101304689/LOC101303741/LOC101304400/LOC101313825/LOC101309724/LOC101290…	56	39	101312923/101314468/101302448/101303680/101305798/101299522/101297437/101301240/101313949/101291797/101314657/101301802/101294176/101293781/101304112/101295953/101304984/101314532/101310600/101291499/101301079/101311917/101304689/101304400/101313825/101309724/101290721/101314092/101315010/101315201/101296894/101307095/101306522/101307204/101298794/101304030/101291489/101306372/101306330	17	101296706/101297685/101305041/101303741/101306138/101291950/101292871/101291654/101298299/101313783/101299045/101307941/101297395/101294344/101304037/101293708/101295215
BP	GO:0005975	carbohydrate metabolic process	204/2600	476/7726	9.89989716973639e-06	0.0010815637657937	101311557/101312923/101311878/101314468/101302448/101305763/101303154/101303680/101314640/101305798/101299522/101294972/101293744/101307103/101310897/101297437/101301523/101296775/101301240/101299813/101313949/101304509/101296706/101297685/101306547/101313585/101291797/101310390/101314657/101298145/101301802/101311457/101304041/101299584/101315235/101310810/101302361/101314391/101297522/101294176…	LOC101311557/LOC101312923/LOC101311878/LOC101314468/LOC101302448/LOC101305763/LOC101303154/LOC101303680/LOC101314640/LOC101305798/LOC101299522/LOC101294972/LOC101293744/LOC101307103/LOC101310897/LOC101297437/LOC101301523/LOC101296775/LOC101301240/LOC101299813/LOC101313949/LOC101304509/LOC101296706/LOC101297685/LOC101306547/LOC101313585/LOC101291797/LOC101310390/LOC101314657/LOC101298145/LOC101301…	204	94	101311557/101312923/101311878/101314468/101302448/101305763/101303154/101303680/101314640/101305798/101299522/101294972/101293744/101310897/101297437/101301523/101301240/101313949/101306547/101291797/101310390/101314657/101298145/101301802/101311457/101315235/101302361/101297522/101294176/101293781/101304112/101304328/101309053/101294487/101312096/105349286/101295953/101304984/101300431/101314532…	110	101307103/101296775/101299813/101304509/101296706/101297685/101313585/101304041/101299584/101310810/101314391/101315168/101297760/101314099/101314271/101300503/101307271/101305175/101311792/101292117/101306068/101293164/101313840/101311946/101296609/101300560/101310968/101305041/101303542/101308249/101305711/101297194/101296139/105353172/101303741/101293932/101295069/101302510/101293828/101294368…
BP	GO:0005976	polysaccharide metabolic process	41/2600	73/7726	6.04958768961987e-05	0.00528733964072777	101314468/101299522/101301523/101296706/101291797/101294176/101304112/101314099/101295953/101304984/101314532/101310600/101291499/101309359/101301079/101305041/101294256/101311917/101304689/101304400/101293932/101313825/101309724/101290721/101291950/101291654/101314092/101315010/101315201/101313783/101296894/101307095/101299045/101307941/101306522/101307204/101294344/101304037/101293708/101306330…	LOC101314468/LOC101299522/LOC101301523/LOC101296706/LOC101291797/LOC101294176/LOC101304112/LOC101314099/LOC101295953/LOC101304984/LOC101314532/LOC101310600/LOC101291499/LOC101309359/LOC101301079/LOC101305041/LOC101294256/LOC101311917/LOC101304689/LOC101304400/LOC101293932/LOC101313825/LOC101309724/LOC101290721/LOC101291950/LOC101291654/LOC101314092/LOC101315010/LOC101315201/LOC101313783/LOC101296…	41	28	101314468/101299522/101301523/101291797/101294176/101304112/101295953/101304984/101314532/101310600/101291499/101309359/101301079/101294256/101311917/101304689/101304400/101313825/101309724/101290721/101314092/101315010/101315201/101296894/101307095/101306522/101307204/101306330	13	101296706/101314099/101305041/101293932/101291950/101291654/101313783/101299045/101307941/101294344/101304037/101293708/101295215
BP	GO:0006073	cellular glucan metabolic process	36/2600	64/7726	0.000161249727073261	0.00880826634137687	101314468/101299522/101296706/101291797/101294176/101304112/101295953/101304984/101314532/101310600/101291499/101301079/101305041/101311917/101304689/101304400/101313825/101309724/101290721/101291950/101291654/101314092/101315010/101315201/101313783/101296894/101307095/101299045/101307941/101306522/101307204/101294344/101304037/101293708/101306330/101295215	LOC101314468/LOC101299522/LOC101296706/LOC101291797/LOC101294176/LOC101304112/LOC101295953/LOC101304984/LOC101314532/LOC101310600/LOC101291499/LOC101301079/LOC101305041/LOC101311917/LOC101304689/LOC101304400/LOC101313825/LOC101309724/LOC101290721/LOC101291950/LOC101291654/LOC101314092/LOC101315010/LOC101315201/LOC101313783/LOC101296894/LOC101307095/LOC101299045/LOC101307941/LOC101306522/LOC101307…	36	25	101314468/101299522/101291797/101294176/101304112/101295953/101304984/101314532/101310600/101291499/101301079/101311917/101304689/101304400/101313825/101309724/101290721/101314092/101315010/101315201/101296894/101307095/101306522/101307204/101306330	11	101296706/101305041/101291950/101291654/101313783/101299045/101307941/101294344/101304037/101293708/101295215
BP	GO:0044042	glucan metabolic process	36/2600	64/7726	0.000161249727073261	0.00880826634137687	101314468/101299522/101296706/101291797/101294176/101304112/101295953/101304984/101314532/101310600/101291499/101301079/101305041/101311917/101304689/101304400/101313825/101309724/101290721/101291950/101291654/101314092/101315010/101315201/101313783/101296894/101307095/101299045/101307941/101306522/101307204/101294344/101304037/101293708/101306330/101295215	LOC101314468/LOC101299522/LOC101296706/LOC101291797/LOC101294176/LOC101304112/LOC101295953/LOC101304984/LOC101314532/LOC101310600/LOC101291499/LOC101301079/LOC101305041/LOC101311917/LOC101304689/LOC101304400/LOC101313825/LOC101309724/LOC101290721/LOC101291950/LOC101291654/LOC101314092/LOC101315010/LOC101315201/LOC101313783/LOC101296894/LOC101307095/LOC101299045/LOC101307941/LOC101306522/LOC101307…	36	25	101314468/101299522/101291797/101294176/101304112/101295953/101304984/101314532/101310600/101291499/101301079/101311917/101304689/101304400/101313825/101309724/101290721/101314092/101315010/101315201/101296894/101307095/101306522/101307204/101306330	11	101296706/101305041/101291950/101291654/101313783/101299045/101307941/101294344/101304037/101293708/101295215
BP	GO:0044264	cellular polysaccharide metabolic process	36/2600	64/7726	0.000161249727073261	0.00880826634137687	101314468/101299522/101296706/101291797/101294176/101304112/101295953/101304984/101314532/101310600/101291499/101301079/101305041/101311917/101304689/101304400/101313825/101309724/101290721/101291950/101291654/101314092/101315010/101315201/101313783/101296894/101307095/101299045/101307941/101306522/101307204/101294344/101304037/101293708/101306330/101295215	LOC101314468/LOC101299522/LOC101296706/LOC101291797/LOC101294176/LOC101304112/LOC101295953/LOC101304984/LOC101314532/LOC101310600/LOC101291499/LOC101301079/LOC101305041/LOC101311917/LOC101304689/LOC101304400/LOC101313825/LOC101309724/LOC101290721/LOC101291950/LOC101291654/LOC101314092/LOC101315010/LOC101315201/LOC101313783/LOC101296894/LOC101307095/LOC101299045/LOC101307941/LOC101306522/LOC101307…	36	25	101314468/101299522/101291797/101294176/101304112/101295953/101304984/101314532/101310600/101291499/101301079/101311917/101304689/101304400/101313825/101309724/101290721/101314092/101315010/101315201/101296894/101307095/101306522/101307204/101306330	11	101296706/101305041/101291950/101291654/101313783/101299045/101307941/101294344/101304037/101293708/101295215
BP	GO:0005992	trehalose biosynthetic process	12/2600	16/7726	0.000863466555333388	0.0419260982978545	101312923/101303680/101305798/101297437/101301240/101297685/101314657/101301802/101306138/101298299/101297395/101291489	LOC101312923/LOC101303680/LOC101305798/LOC101297437/LOC101301240/LOC101297685/LOC101314657/LOC101301802/LOC101306138/LOC101298299/LOC101297395/LOC101291489	12	8	101312923/101303680/101305798/101297437/101301240/101314657/101301802/101291489	4	101297685/101306138/101298299/101297395
BP	GO:0019684	photosynthesis, light reaction	9/2600	11/7726	0.00147172373189018	0.064314327083601	101292443/101313705/10251480/10251508/101306526/10251505/10251506/101312849/10251547	LOC101292443/LOC101313705/psbA/psbZ/LOC101306526/psbD/psbC/LOC101312849/psbB	9	3	101313705/101306526/101312849	6	101292443/10251480/10251508/10251505/10251506/10251547
BP	GO:0005991	trehalose metabolic process	12/2600	17/7726	0.00203670953726705	0.0809129152532456	101312923/101303680/101305798/101297437/101301240/101297685/101314657/101301802/101306138/101298299/101297395/101291489	LOC101312923/LOC101303680/LOC101305798/LOC101297437/LOC101301240/LOC101297685/LOC101314657/LOC101301802/LOC101306138/LOC101298299/LOC101297395/LOC101291489	12	8	101312923/101303680/101305798/101297437/101301240/101314657/101301802/101291489	4	101297685/101306138/101298299/101297395
BP	GO:0009312	oligosaccharide biosynthetic process	14/2600	22/7726	0.00380696082951977	0.138636823541678	101312923/101303680/101305798/101297437/101301240/101297685/101314657/101301802/101306138/101303894/101298299/101297395/101312182/101291489	LOC101312923/LOC101303680/LOC101305798/LOC101297437/LOC101301240/LOC101297685/LOC101314657/LOC101301802/LOC101306138/LOC101303894/LOC101298299/LOC101297395/LOC101312182/LOC101291489	14	8	101312923/101303680/101305798/101297437/101301240/101314657/101301802/101291489	6	101297685/101306138/101303894/101298299/101297395/101312182
BP	GO:0046351	disaccharide biosynthetic process	12/2600	18/7726	0.00424492967559453	0.139488056877751	101312923/101303680/101305798/101297437/101301240/101297685/101314657/101301802/101306138/101298299/101297395/101291489	LOC101312923/LOC101303680/LOC101305798/LOC101297437/LOC101301240/LOC101297685/LOC101314657/LOC101301802/LOC101306138/LOC101298299/LOC101297395/LOC101291489	12	8	101312923/101303680/101305798/101297437/101301240/101314657/101301802/101291489	4	101297685/101306138/101298299/101297395
BP	GO:0009311	oligosaccharide metabolic process	18/2600	31/7726	0.00446950985777374	0.139488056877751	101312923/101303680/101305798/101297437/101301240/101313949/101297685/101314657/101301802/101306138/101303894/101292871/101298299/101298794/101297395/101312182/101291489/101306372	LOC101312923/LOC101303680/LOC101305798/LOC101297437/LOC101301240/LOC101313949/LOC101297685/LOC101314657/LOC101301802/LOC101306138/LOC101303894/LOC101292871/LOC101298299/LOC101298794/LOC101297395/LOC101312182/LOC101291489/LOC101306372	18	11	101312923/101303680/101305798/101297437/101301240/101313949/101314657/101301802/101298794/101291489/101306372	7	101297685/101306138/101303894/101292871/101298299/101297395/101312182
BP	GO:0034637	cellular carbohydrate biosynthetic process	29/2600	57/7726	0.00523976193652034	0.139488056877751	101312923/101303680/101305798/101297437/101301240/101297685/101314657/101301802/101294176/101295953/101314532/101311917/101303741/101313825/101306138/101291950/101291654/101314092/101315010/101298299/101313783/101296894/101299045/101297395/101294344/101291489/101304037/101293708/101295215	LOC101312923/LOC101303680/LOC101305798/LOC101297437/LOC101301240/LOC101297685/LOC101314657/LOC101301802/LOC101294176/LOC101295953/LOC101314532/LOC101311917/LOC101303741/LOC101313825/LOC101306138/LOC101291950/LOC101291654/LOC101314092/LOC101315010/LOC101298299/LOC101313783/LOC101296894/LOC101299045/LOC101297395/LOC101294344/LOC101291489/LOC101304037/LOC101293708/LOC101295215	29	16	101312923/101303680/101305798/101297437/101301240/101314657/101301802/101294176/101295953/101314532/101311917/101313825/101314092/101315010/101296894/101291489	13	101297685/101303741/101306138/101291950/101291654/101298299/101313783/101299045/101297395/101294344/101304037/101293708/101295215
BP	GO:0005984	disaccharide metabolic process	16/2600	27/7726	0.00552886690850202	0.139488056877751	101312923/101303680/101305798/101297437/101301240/101313949/101297685/101314657/101301802/101306138/101292871/101298299/101298794/101297395/101291489/101306372	LOC101312923/LOC101303680/LOC101305798/LOC101297437/LOC101301240/LOC101313949/LOC101297685/LOC101314657/LOC101301802/LOC101306138/LOC101292871/LOC101298299/LOC101298794/LOC101297395/LOC101291489/LOC101306372	16	11	101312923/101303680/101305798/101297437/101301240/101313949/101314657/101301802/101298794/101291489/101306372	5	101297685/101306138/101292871/101298299/101297395
BP	GO:0016051	carbohydrate biosynthetic process	33/2600	67/7726	0.00574550348695543	0.139488056877751	101312923/101303680/101305798/101297437/101301240/101297685/101314657/101301802/101302361/101294176/101295953/101314532/101311917/101303741/101313825/101306138/101291950/101303894/101291654/101314092/101315010/101298299/101313783/101296629/101296894/101299045/101297395/101294344/101312182/101291489/101304037/101293708/101295215	LOC101312923/LOC101303680/LOC101305798/LOC101297437/LOC101301240/LOC101297685/LOC101314657/LOC101301802/LOC101302361/LOC101294176/LOC101295953/LOC101314532/LOC101311917/LOC101303741/LOC101313825/LOC101306138/LOC101291950/LOC101303894/LOC101291654/LOC101314092/LOC101315010/LOC101298299/LOC101313783/LOC101296629/LOC101296894/LOC101299045/LOC101297395/LOC101294344/LOC101312182/LOC101291489/LOC101304…	33	17	101312923/101303680/101305798/101297437/101301240/101314657/101301802/101302361/101294176/101295953/101314532/101311917/101313825/101314092/101315010/101296894/101291489	16	101297685/101303741/101306138/101291950/101303894/101291654/101298299/101313783/101296629/101299045/101297395/101294344/101312182/101304037/101293708/101295215
BP	GO:0071554	cell wall organization or biogenesis	33/2600	67/7726	0.00574550348695543	0.139488056877751	101306089/101313085/101304907/101291528/101291827/101291199/101290830/101292276/101315277/101298679/101312748/101293285/101311252/101296228/101299523/101294711/101300055/101298749/101294778/101307493/101295819/101307195/101304612/101297929/101301500/101309866/105351014/101315219/101300386/105352879/101302349/101292205/101291469	LOC101306089/LOC101313085/LOC101304907/LOC101291528/LOC101291827/LOC101291199/LOC101290830/LOC101292276/LOC101315277/LOC101298679/LOC101312748/LOC101293285/LOC101311252/LOC101296228/LOC101299523/LOC101294711/LOC101300055/LOC101298749/LOC101294778/LOC101307493/LOC101295819/LOC101307195/LOC101304612/LOC101297929/LOC101301500/LOC101309866/LOC105351014/LOC101315219/LOC101300386/LOC105352879/LOC101302…	33	20	101306089/101313085/101304907/101291528/101291827/101291199/101290830/101292276/101315277/101312748/101293285/101311252/101294711/101300055/101294778/101304612/101297929/101301500/101300386/101292205	13	101298679/101296228/101299523/101298749/101307493/101295819/101307195/101309866/105351014/101315219/105352879/101302349/101291469
BP	GO:0008299	isoprenoid biosynthetic process	12/2600	19/7726	0.00801669867159611	0.141756995406745	101313528/101293591/101304363/101300324/101314462/101291219/101290752/101293163/101300786/101293303/101304999/101306182	LOC101313528/LOC101293591/LOC101304363/LOC101300324/LOC101314462/LOC101291219/LOC101290752/LOC101293163/LOC101300786/LOC101293303/LOC101304999/LOC101306182	12	5	101313528/101293591/101304363/101300324/101314462	7	101291219/101290752/101293163/101300786/101293303/101304999/101306182
BP	GO:0006026	aminoglycan catabolic process	8/2600	11/7726	0.00936508759727488	0.141756995406745	101304907/101291199/101290830/101292276/101299523/101294711/101304612/101315219	LOC101304907/LOC101291199/LOC101290830/LOC101292276/LOC101299523/LOC101294711/LOC101304612/LOC101315219	8	6	101304907/101291199/101290830/101292276/101294711/101304612	2	101299523/101315219
BP	GO:0006030	chitin metabolic process	8/2600	11/7726	0.00936508759727488	0.141756995406745	101304907/101291199/101290830/101292276/101299523/101294711/101304612/101315219	LOC101304907/LOC101291199/LOC101290830/LOC101292276/LOC101299523/LOC101294711/LOC101304612/LOC101315219	8	6	101304907/101291199/101290830/101292276/101294711/101304612	2	101299523/101315219
BP	GO:0006032	chitin catabolic process	8/2600	11/7726	0.00936508759727488	0.141756995406745	101304907/101291199/101290830/101292276/101299523/101294711/101304612/101315219	LOC101304907/LOC101291199/LOC101290830/LOC101292276/LOC101299523/LOC101294711/LOC101304612/LOC101315219	8	6	101304907/101291199/101290830/101292276/101294711/101304612	2	101299523/101315219
BP	GO:0006040	amino sugar metabolic process	8/2600	11/7726	0.00936508759727488	0.141756995406745	101304907/101291199/101290830/101292276/101299523/101294711/101304612/101315219	LOC101304907/LOC101291199/LOC101290830/LOC101292276/LOC101299523/LOC101294711/LOC101304612/LOC101315219	8	6	101304907/101291199/101290830/101292276/101294711/101304612	2	101299523/101315219
BP	GO:0016998	cell wall macromolecule catabolic process	8/2600	11/7726	0.00936508759727488	0.141756995406745	101304907/101291199/101290830/101292276/101299523/101294711/101304612/101315219	LOC101304907/LOC101291199/LOC101290830/LOC101292276/LOC101299523/LOC101294711/LOC101304612/LOC101315219	8	6	101304907/101291199/101290830/101292276/101294711/101304612	2	101299523/101315219
BP	GO:0044036	cell wall macromolecule metabolic process	8/2600	11/7726	0.00936508759727488	0.141756995406745	101304907/101291199/101290830/101292276/101299523/101294711/101304612/101315219	LOC101304907/LOC101291199/LOC101290830/LOC101292276/LOC101299523/LOC101294711/LOC101304612/LOC101315219	8	6	101304907/101291199/101290830/101292276/101294711/101304612	2	101299523/101315219
BP	GO:0046348	amino sugar catabolic process	8/2600	11/7726	0.00936508759727488	0.141756995406745	101304907/101291199/101290830/101292276/101299523/101294711/101304612/101315219	LOC101304907/LOC101291199/LOC101290830/LOC101292276/LOC101299523/LOC101294711/LOC101304612/LOC101315219	8	6	101304907/101291199/101290830/101292276/101294711/101304612	2	101299523/101315219
BP	GO:1901071	glucosamine-containing compound metabolic process	8/2600	11/7726	0.00936508759727488	0.141756995406745	101304907/101291199/101290830/101292276/101299523/101294711/101304612/101315219	LOC101304907/LOC101291199/LOC101290830/LOC101292276/LOC101299523/LOC101294711/LOC101304612/LOC101315219	8	6	101304907/101291199/101290830/101292276/101294711/101304612	2	101299523/101315219
BP	GO:1901072	glucosamine-containing compound catabolic process	8/2600	11/7726	0.00936508759727488	0.141756995406745	101304907/101291199/101290830/101292276/101299523/101294711/101304612/101315219	LOC101304907/LOC101291199/LOC101290830/LOC101292276/LOC101299523/LOC101294711/LOC101304612/LOC101315219	8	6	101304907/101291199/101290830/101292276/101294711/101304612	2	101299523/101315219
BP	GO:0042737	drug catabolic process	9/2600	13/7726	0.00940721479815929	0.141756995406745	101304907/101291199/101290830/101292276/101299523/101294711/101308733/101304612/101315219	LOC101304907/LOC101291199/LOC101290830/LOC101292276/LOC101299523/LOC101294711/LOC101308733/LOC101304612/LOC101315219	9	7	101304907/101291199/101290830/101292276/101294711/101308733/101304612	2	101299523/101315219
BP	GO:0006720	isoprenoid metabolic process	12/2600	20/7726	0.0139665822890884	0.203446548677721	101313528/101293591/101304363/101300324/101314462/101291219/101290752/101293163/101300786/101293303/101304999/101306182	LOC101313528/LOC101293591/LOC101304363/LOC101300324/LOC101314462/LOC101291219/LOC101290752/LOC101293163/LOC101300786/LOC101293303/LOC101304999/LOC101306182	12	5	101313528/101293591/101304363/101300324/101314462	7	101291219/101290752/101293163/101300786/101293303/101304999/101306182
BP	GO:0006022	aminoglycan metabolic process	10/2600	16/7726	0.0170224101801438	0.239961072539446	101304907/101291199/101290830/101292276/101299523/101294711/101304612/105353023/101315219/105353101	LOC101304907/LOC101291199/LOC101290830/LOC101292276/LOC101299523/LOC101294711/LOC101304612/LOC105353023/LOC101315219/LOC105353101	10	6	101304907/101291199/101290830/101292276/101294711/101304612	4	101299523/105353023/101315219/105353101
BP	GO:0042221	response to chemical	57/2600	134/7726	0.0189477042370138	0.25875458598672	101292884/101311013/101303769/101308499/101295900/101294576/101301941/101301249/101298349/101294901/101314123/101292332/101308290/101295467/101303635/101305308/101300848/101308430/101310647/101314660/101299863/101308140/101303352/101291511/101299450/101298536/101310356/101300549/101294114/101307556/101300145/101296537/101306891/101314955/101295870/101302308/101306362/101311992/101307463/101295874…	LOC101292884/LOC101311013/LOC101303769/LOC101308499/LOC101295900/LOC101294576/LOC101301941/LOC101301249/LOC101298349/LOC101294901/LOC101314123/LOC101292332/LOC101308290/LOC101295467/LOC101303635/LOC101305308/LOC101300848/LOC101308430/LOC101310647/LOC101314660/LOC101299863/LOC101308140/LOC101303352/LOC101291511/LOC101299450/LOC101298536/LOC101310356/LOC101300549/LOC101294114/LOC101307556/LOC101300…	57	21	101311013/101303769/101301249/101294901/101314123/101295467/101305308/101299863/101291511/101300549/101294114/101311992/101294986/101305878/101301826/101295671/101313952/101313419/101314406/101295922/101303985	36	101292884/101308499/101295900/101294576/101301941/101298349/101292332/101308290/101303635/101300848/101308430/101310647/101314660/101308140/101303352/101299450/101298536/101310356/101307556/101300145/101296537/101306891/101314955/101295870/101302308/101306362/101307463/101295874/101292854/101304620/101294715/101313088/101302759/101306122/101307496/101307790
BP	GO:0015979	photosynthesis	26/2600	55/7726	0.0245756895467444	0.3254417070281	101305541/101293410/101296804/101292443/101298445/101313705/10251480/10251508/101301669/101296736/10251485/101310664/101306526/10251505/101303533/101312066/10251506/10251541/10251530/10251532/101304237/101312960/101312849/101300617/10251547/101294150	LOC101305541/LOC101293410/LOC101296804/LOC101292443/LOC101298445/LOC101313705/psbA/psbZ/LOC101301669/LOC101296736/psbK/LOC101310664/LOC101306526/psbD/LOC101303533/LOC101312066/psbC/psaJ/ycf4/petA/LOC101304237/LOC101312960/LOC101312849/LOC101300617/psbB/LOC101294150	26	15	101305541/101293410/101296804/101298445/101313705/101301669/101296736/101310664/101306526/101303533/101312066/101304237/101312960/101312849/101294150	11	101292443/10251480/10251508/10251485/10251505/10251506/10251541/10251530/10251532/101300617/10251547
BP	GO:1901615	organic hydroxy compound metabolic process	11/2600	19/7726	0.0257284611435983	0.330686397639778	101302448/101292561/101293378/101293781/101308465/101293315/101303741/101311692/101305754/101313491/101304030	LOC101302448/LOC101292561/LOC101293378/LOC101293781/LOC101308465/LOC101293315/LOC101303741/LOC101311692/LOC101305754/LOC101313491/LOC101304030	11	10	101302448/101292561/101293378/101293781/101308465/101293315/101311692/101305754/101313491/101304030	1	101303741
BP	GO:0045229	external encapsulating structure organization	25/2600	54/7726	0.0358682817482412	0.435401086777262	101306089/101313085/101291528/101291827/101315277/101298679/101312748/101293285/101311252/101296228/101300055/101298749/101294778/101307493/101295819/101307195/101297929/101301500/101309866/105351014/101300386/105352879/101302349/101292205/101291469	LOC101306089/LOC101313085/LOC101291528/LOC101291827/LOC101315277/LOC101298679/LOC101312748/LOC101293285/LOC101311252/LOC101296228/LOC101300055/LOC101298749/LOC101294778/LOC101307493/LOC101295819/LOC101307195/LOC101297929/LOC101301500/LOC101309866/LOC105351014/LOC101300386/LOC105352879/LOC101302349/LOC101292205/LOC101291469	25	14	101306089/101313085/101291528/101291827/101315277/101312748/101293285/101311252/101300055/101294778/101297929/101301500/101300386/101292205	11	101298679/101296228/101298749/101307493/101295819/101307195/101309866/105351014/105352879/101302349/101291469
BP	GO:0071555	cell wall organization	25/2600	54/7726	0.0358682817482412	0.435401086777262	101306089/101313085/101291528/101291827/101315277/101298679/101312748/101293285/101311252/101296228/101300055/101298749/101294778/101307493/101295819/101307195/101297929/101301500/101309866/105351014/101300386/105352879/101302349/101292205/101291469	LOC101306089/LOC101313085/LOC101291528/LOC101291827/LOC101315277/LOC101298679/LOC101312748/LOC101293285/LOC101311252/LOC101296228/LOC101300055/LOC101298749/LOC101294778/LOC101307493/LOC101295819/LOC101307195/LOC101297929/LOC101301500/LOC101309866/LOC105351014/LOC101300386/LOC105352879/LOC101302349/LOC101292205/LOC101291469	25	14	101306089/101313085/101291528/101291827/101315277/101312748/101293285/101311252/101300055/101294778/101297929/101301500/101300386/101292205	11	101298679/101296228/101298749/101307493/101295819/101307195/101309866/105351014/105352879/101302349/101291469
BP	GO:1901136	carbohydrate derivative catabolic process	10/2600	18/7726	0.0459913508743191	0.543195144110202	101304907/101291199/101290830/101292276/101315168/101295069/101299523/101294711/101304612/101315219	LOC101304907/LOC101291199/LOC101290830/LOC101292276/LOC101315168/LOC101295069/LOC101299523/LOC101294711/LOC101304612/LOC101315219	10	6	101304907/101291199/101290830/101292276/101294711/101304612	4	101315168/101295069/101299523/101315219
BP	GO:0006633	fatty acid biosynthetic process	20/2600	43/7726	0.0541604229036831	0.622844863392355	101309454/101310902/101306226/101307579/101299334/101302729/101298249/101304097/101311297/101312957/101308227/101314370/101297137/101299442/101312286/101313029/101313171/101299165/101308477/101310321	LOC101309454/LOC101310902/LOC101306226/LOC101307579/LOC101299334/LOC101302729/LOC101298249/LOC101304097/LOC101311297/LOC101312957/LOC101308227/LOC101314370/LOC101297137/LOC101299442/LOC101312286/LOC101313029/LOC101313171/LOC101299165/LOC101308477/LOC101310321	20	8	101306226/101299334/101302729/101298249/101312957/101299442/101312286/101310321	12	101309454/101310902/101307579/101304097/101311297/101308227/101314370/101297137/101313029/101313171/101299165/101308477
BP	GO:0015711	organic anion transport	21/2600	46/7726	0.0603425225223313	0.643162983957531	101297616/101297009/101299963/101297910/101303098/101312129/101312010/101304657/101308349/101299679/101305793/101309639/101307427/101310016/101309830/101304669/101308053/101308977/101298388/101305251/101314032	LOC101297616/LOC101297009/LOC101299963/LOC101297910/LOC101303098/LOC101312129/LOC101312010/LOC101304657/LOC101308349/LOC101299679/LOC101305793/LOC101309639/LOC101307427/LOC101310016/LOC101309830/LOC101304669/LOC101308053/LOC101308977/LOC101298388/LOC101305251/LOC101314032	21	8	101297616/101297009/101297910/101312129/101304657/101299679/101305793/101307427	13	101299963/101303098/101312010/101308349/101309639/101310016/101309830/101304669/101308053/101308977/101298388/101305251/101314032
BP	GO:0015849	organic acid transport	21/2600	46/7726	0.0603425225223313	0.643162983957531	101297616/101297009/101299963/101297910/101303098/101312129/101312010/101304657/101308349/101299679/101305793/101309639/101307427/101310016/101309830/101304669/101308053/101308977/101298388/101305251/101314032	LOC101297616/LOC101297009/LOC101299963/LOC101297910/LOC101303098/LOC101312129/LOC101312010/LOC101304657/LOC101308349/LOC101299679/LOC101305793/LOC101309639/LOC101307427/LOC101310016/LOC101309830/LOC101304669/LOC101308053/LOC101308977/LOC101298388/LOC101305251/LOC101314032	21	8	101297616/101297009/101297910/101312129/101304657/101299679/101305793/101307427	13	101299963/101303098/101312010/101308349/101309639/101310016/101309830/101304669/101308053/101308977/101298388/101305251/101314032
BP	GO:0046942	carboxylic acid transport	21/2600	46/7726	0.0603425225223313	0.643162983957531	101297616/101297009/101299963/101297910/101303098/101312129/101312010/101304657/101308349/101299679/101305793/101309639/101307427/101310016/101309830/101304669/101308053/101308977/101298388/101305251/101314032	LOC101297616/LOC101297009/LOC101299963/LOC101297910/LOC101303098/LOC101312129/LOC101312010/LOC101304657/LOC101308349/LOC101299679/LOC101305793/LOC101309639/LOC101307427/LOC101310016/LOC101309830/LOC101304669/LOC101308053/LOC101308977/LOC101298388/LOC101305251/LOC101314032	21	8	101297616/101297009/101297910/101312129/101304657/101299679/101305793/101307427	13	101299963/101303098/101312010/101308349/101309639/101310016/101309830/101304669/101308053/101308977/101298388/101305251/101314032
BP	GO:0009664	plant-type cell wall organization	7/2600	12/7726	0.0695448137650126	0.698835494439331	101298679/101312748/101293285/101307493/101295819/105351014/101291469	LOC101298679/LOC101312748/LOC101293285/LOC101307493/LOC101295819/LOC105351014/LOC101291469	7	2	101312748/101293285	5	101298679/101307493/101295819/105351014/101291469
BP	GO:0071669	plant-type cell wall organization or biogenesis	7/2600	12/7726	0.0695448137650126	0.698835494439331	101298679/101312748/101293285/101307493/101295819/105351014/101291469	LOC101298679/LOC101312748/LOC101293285/LOC101307493/LOC101295819/LOC105351014/LOC101291469	7	2	101312748/101293285	5	101298679/101307493/101295819/105351014/101291469
BP	GO:0003333	amino acid transmembrane transport	12/2600	24/7726	0.0719624651024483	0.698835494439331	101297009/101299963/101303098/101312129/101312010/101304657/101308349/101305793/101309639/101309830/101308053/101305251	LOC101297009/LOC101299963/LOC101303098/LOC101312129/LOC101312010/LOC101304657/LOC101308349/LOC101305793/LOC101309639/LOC101309830/LOC101308053/LOC101305251	12	4	101297009/101312129/101304657/101305793	8	101299963/101303098/101312010/101308349/101309639/101309830/101308053/101305251
BP	GO:0006865	amino acid transport	12/2600	24/7726	0.0719624651024483	0.698835494439331	101297009/101299963/101303098/101312129/101312010/101304657/101308349/101305793/101309639/101309830/101308053/101305251	LOC101297009/LOC101299963/LOC101303098/LOC101312129/LOC101312010/LOC101304657/LOC101308349/LOC101305793/LOC101309639/LOC101309830/LOC101308053/LOC101305251	12	4	101297009/101312129/101304657/101305793	8	101299963/101303098/101312010/101308349/101309639/101309830/101308053/101305251
BP	GO:0016052	carbohydrate catabolic process	22/2600	50/7726	0.0821190755591956	0.749651925502629	101311878/101302448/101303154/101294972/101293744/101301523/101310390/101299584/101293781/101314099/101309359/101296609/101294256/101293932/101309379/101301920/101309082/101310779/101307487/101300962/101304030/101294251	LOC101311878/LOC101302448/LOC101303154/LOC101294972/LOC101293744/LOC101301523/LOC101310390/LOC101299584/LOC101293781/LOC101314099/LOC101309359/LOC101296609/LOC101294256/LOC101293932/LOC101309379/LOC101301920/LOC101309082/LOC101310779/LOC101307487/LOC101300962/LOC101304030/LOC101294251	22	13	101311878/101302448/101303154/101294972/101293744/101301523/101310390/101293781/101309359/101294256/101309379/101301920/101304030	9	101299584/101314099/101296609/101293932/101309082/101310779/101307487/101300962/101294251
BP	GO:0006855	drug transmembrane transport	25/2600	58/7726	0.0840570808915991	0.749651925502629	101292884/101295900/101294576/101301941/101301249/101308290/101295467/101305308/101308430/101310647/101299863/101308140/101298536/101310356/101300145/101296537/101302308/101306362/101304620/101301826/101302759/101295671/101307496/101307790/101303985	LOC101292884/LOC101295900/LOC101294576/LOC101301941/LOC101301249/LOC101308290/LOC101295467/LOC101305308/LOC101308430/LOC101310647/LOC101299863/LOC101308140/LOC101298536/LOC101310356/LOC101300145/LOC101296537/LOC101302308/LOC101306362/LOC101304620/LOC101301826/LOC101302759/LOC101295671/LOC101307496/LOC101307790/LOC101303985	25	7	101301249/101295467/101305308/101299863/101301826/101295671/101303985	18	101292884/101295900/101294576/101301941/101308290/101308430/101310647/101308140/101298536/101310356/101300145/101296537/101302308/101306362/101304620/101302759/101307496/101307790
BP	GO:0015893	drug transport	25/2600	58/7726	0.0840570808915991	0.749651925502629	101292884/101295900/101294576/101301941/101301249/101308290/101295467/101305308/101308430/101310647/101299863/101308140/101298536/101310356/101300145/101296537/101302308/101306362/101304620/101301826/101302759/101295671/101307496/101307790/101303985	LOC101292884/LOC101295900/LOC101294576/LOC101301941/LOC101301249/LOC101308290/LOC101295467/LOC101305308/LOC101308430/LOC101310647/LOC101299863/LOC101308140/LOC101298536/LOC101310356/LOC101300145/LOC101296537/LOC101302308/LOC101306362/LOC101304620/LOC101301826/LOC101302759/LOC101295671/LOC101307496/LOC101307790/LOC101303985	25	7	101301249/101295467/101305308/101299863/101301826/101295671/101303985	18	101292884/101295900/101294576/101301941/101308290/101308430/101310647/101308140/101298536/101310356/101300145/101296537/101302308/101306362/101304620/101302759/101307496/101307790
BP	GO:0042493	response to drug	25/2600	58/7726	0.0840570808915991	0.749651925502629	101292884/101295900/101294576/101301941/101301249/101308290/101295467/101305308/101308430/101310647/101299863/101308140/101298536/101310356/101300145/101296537/101302308/101306362/101304620/101301826/101302759/101295671/101307496/101307790/101303985	LOC101292884/LOC101295900/LOC101294576/LOC101301941/LOC101301249/LOC101308290/LOC101295467/LOC101305308/LOC101308430/LOC101310647/LOC101299863/LOC101308140/LOC101298536/LOC101310356/LOC101300145/LOC101296537/LOC101302308/LOC101306362/LOC101304620/LOC101301826/LOC101302759/LOC101295671/LOC101307496/LOC101307790/LOC101303985	25	7	101301249/101295467/101305308/101299863/101301826/101295671/101303985	18	101292884/101295900/101294576/101301941/101308290/101308430/101310647/101308140/101298536/101310356/101300145/101296537/101302308/101306362/101304620/101302759/101307496/101307790
BP	GO:0072330	monocarboxylic acid biosynthetic process	35/2600	85/7726	0.0881909907917517	0.77078925951991	101311878/101303154/101294972/101293744/101310390/101299584/101298957/101309454/101310902/101306226/101307579/101296609/101299334/101302729/101298249/101304097/101311297/101309379/101312957/101301920/101308227/101309082/101310779/101307487/101314370/101300962/101297137/101299442/101312286/101313029/101313171/101299165/101308477/101310321/101294251	LOC101311878/LOC101303154/LOC101294972/LOC101293744/LOC101310390/LOC101299584/LOC101298957/LOC101309454/LOC101310902/LOC101306226/LOC101307579/LOC101296609/LOC101299334/LOC101302729/LOC101298249/LOC101304097/LOC101311297/LOC101309379/LOC101312957/LOC101301920/LOC101308227/LOC101309082/LOC101310779/LOC101307487/LOC101314370/LOC101300962/LOC101297137/LOC101299442/LOC101312286/LOC101313029/LOC101313…	35	16	101311878/101303154/101294972/101293744/101310390/101298957/101306226/101299334/101302729/101298249/101309379/101312957/101301920/101299442/101312286/101310321	19	101299584/101309454/101310902/101307579/101296609/101304097/101311297/101308227/101309082/101310779/101307487/101314370/101300962/101297137/101313029/101313171/101299165/101308477/101294251
BP	GO:0030001	metal ion transport	44/2600	111/7726	0.107775687995575	0.839408775653821	101310050/101315150/101301522/101310511/101295209/101293844/101312907/101302668/101293173/101309133/101302479/101296842/101311547/105351056/105350089/101298395/101294137/101310186/101295582/101295220/101296347/101303851/101293859/101312250/101308782/101307676/101304867/101299839/101310854/101297341/101293933/101301546/101312628/101306469/101313234/101298054/101299921/101291624/101315206/101315293…	LOC101310050/LOC101315150/LOC101301522/LOC101310511/LOC101295209/LOC101293844/LOC101312907/LOC101302668/LOC101293173/LOC101309133/LOC101302479/LOC101296842/LOC101311547/LOC105351056/LOC105350089/LOC101298395/LOC101294137/LOC101310186/LOC101295582/LOC101295220/LOC101296347/LOC101303851/LOC101293859/LOC101312250/LOC101308782/LOC101307676/LOC101304867/LOC101299839/LOC101310854/LOC101297341/LOC101293…	44	23	101310050/101296842/105350089/101298395/101294137/101310186/101295582/101303851/101293859/101308782/101307676/101304867/101299839/101297341/101301546/101312628/101306469/101313234/101315206/101315293/101296404/101305106/101300069	21	101315150/101301522/101310511/101295209/101293844/101312907/101302668/101293173/101309133/101302479/101311547/105351056/101295220/101296347/101312250/101310854/101293933/101298054/101299921/101291624/101294110
BP	GO:0030243	cellulose metabolic process	13/2600	28/7726	0.110333579390999	0.839408775653821	101294176/101295953/101314532/101311917/101314092/101315010/101313783/101296894/101299045/101294344/101304037/101293708/101295215	LOC101294176/LOC101295953/LOC101314532/LOC101311917/LOC101314092/LOC101315010/LOC101313783/LOC101296894/LOC101299045/LOC101294344/LOC101304037/LOC101293708/LOC101295215	13	7	101294176/101295953/101314532/101311917/101314092/101315010/101296894	6	101313783/101299045/101294344/101304037/101293708/101295215
BP	GO:0030244	cellulose biosynthetic process	13/2600	28/7726	0.110333579390999	0.839408775653821	101294176/101295953/101314532/101311917/101314092/101315010/101313783/101296894/101299045/101294344/101304037/101293708/101295215	LOC101294176/LOC101295953/LOC101314532/LOC101311917/LOC101314092/LOC101315010/LOC101313783/LOC101296894/LOC101299045/LOC101294344/LOC101304037/LOC101293708/LOC101295215	13	7	101294176/101295953/101314532/101311917/101314092/101315010/101296894	6	101313783/101299045/101294344/101304037/101293708/101295215
BP	GO:0098656	anion transmembrane transport	13/2600	28/7726	0.110333579390999	0.839408775653821	101297009/101299963/101303098/101312129/101312010/101304657/101308349/101305793/101309639/101310016/101309830/101308053/101305251	LOC101297009/LOC101299963/LOC101303098/LOC101312129/LOC101312010/LOC101304657/LOC101308349/LOC101305793/LOC101309639/LOC101310016/LOC101309830/LOC101308053/LOC101305251	13	4	101297009/101312129/101304657/101305793	9	101299963/101303098/101312010/101308349/101309639/101310016/101309830/101308053/101305251
BP	GO:1903825	organic acid transmembrane transport	13/2600	28/7726	0.110333579390999	0.839408775653821	101297009/101299963/101303098/101312129/101312010/101304657/101308349/101305793/101309639/101310016/101309830/101308053/101305251	LOC101297009/LOC101299963/LOC101303098/LOC101312129/LOC101312010/LOC101304657/LOC101308349/LOC101305793/LOC101309639/LOC101310016/LOC101309830/LOC101308053/LOC101305251	13	4	101297009/101312129/101304657/101305793	9	101299963/101303098/101312010/101308349/101309639/101310016/101309830/101308053/101305251
BP	GO:1905039	carboxylic acid transmembrane transport	13/2600	28/7726	0.110333579390999	0.839408775653821	101297009/101299963/101303098/101312129/101312010/101304657/101308349/101305793/101309639/101310016/101309830/101308053/101305251	LOC101297009/LOC101299963/LOC101303098/LOC101312129/LOC101312010/LOC101304657/LOC101308349/LOC101305793/LOC101309639/LOC101310016/LOC101309830/LOC101308053/LOC101305251	13	4	101297009/101312129/101304657/101305793	9	101299963/101303098/101312010/101308349/101309639/101310016/101309830/101308053/101305251
BP	GO:0008610	lipid biosynthetic process	41/2600	104/7726	0.125809666169411	0.839408775653821	101313528/101293591/101304363/101310561/101310519/101309454/101295108/101300324/101314462/101310902/101306226/101307579/101309760/101299334/101295386/101291219/101302729/101298249/101304097/101303741/101311297/101312957/101308227/101303894/101290752/101291001/101293163/101300786/101314370/101293303/101297137/101299442/101304999/101312286/101313029/101313171/101299165/101308477/101306182/101312182…	LOC101313528/LOC101293591/LOC101304363/LOC101310561/LOC101310519/LOC101309454/LOC101295108/LOC101300324/LOC101314462/LOC101310902/LOC101306226/LOC101307579/LOC101309760/LOC101299334/LOC101295386/LOC101291219/LOC101302729/LOC101298249/LOC101304097/LOC101303741/LOC101311297/LOC101312957/LOC101308227/LOC101303894/LOC101290752/LOC101291001/LOC101293163/LOC101300786/LOC101314370/LOC101293303/LOC101297…	41	16	101313528/101293591/101304363/101310561/101295108/101300324/101314462/101306226/101299334/101295386/101302729/101298249/101312957/101299442/101312286/101310321	25	101310519/101309454/101310902/101307579/101309760/101291219/101304097/101303741/101311297/101308227/101303894/101290752/101291001/101293163/101300786/101314370/101293303/101297137/101304999/101313029/101313171/101299165/101308477/101306182/101312182
BP	GO:0009832	plant-type cell wall biogenesis	6/2600	11/7726	0.12677569609417	0.839408775653821	101298679/101312748/101293285/101307493/101295819/101291469	LOC101298679/LOC101312748/LOC101293285/LOC101307493/LOC101295819/LOC101291469	6	2	101312748/101293285	4	101298679/101307493/101295819/101291469
BP	GO:0010035	response to inorganic substance	6/2600	11/7726	0.12677569609417	0.839408775653821	101303769/101294901/101314123/101314660/101313419/101314406	LOC101303769/LOC101294901/LOC101314123/LOC101314660/LOC101313419/LOC101314406	6	5	101303769/101294901/101314123/101313419/101314406	1	101314660
BP	GO:0010215	cellulose microfibril organization	6/2600	11/7726	0.12677569609417	0.839408775653821	101298679/101312748/101293285/101307493/101295819/101291469	LOC101298679/LOC101312748/LOC101293285/LOC101307493/LOC101295819/LOC101291469	6	2	101312748/101293285	4	101298679/101307493/101295819/101291469
BP	GO:0016049	cell growth	6/2600	11/7726	0.12677569609417	0.839408775653821	101298679/101312748/101293285/101307493/101295819/101291469	LOC101298679/LOC101312748/LOC101293285/LOC101307493/LOC101295819/LOC101291469	6	2	101312748/101293285	4	101298679/101307493/101295819/101291469
BP	GO:0030198	extracellular matrix organization	6/2600	11/7726	0.12677569609417	0.839408775653821	101298679/101312748/101293285/101307493/101295819/101291469	LOC101298679/LOC101312748/LOC101293285/LOC101307493/LOC101295819/LOC101291469	6	2	101312748/101293285	4	101298679/101307493/101295819/101291469
BP	GO:0040007	growth	6/2600	11/7726	0.12677569609417	0.839408775653821	101298679/101312748/101293285/101307493/101295819/101291469	LOC101298679/LOC101312748/LOC101293285/LOC101307493/LOC101295819/LOC101291469	6	2	101312748/101293285	4	101298679/101307493/101295819/101291469
BP	GO:0043062	extracellular structure organization	6/2600	11/7726	0.12677569609417	0.839408775653821	101298679/101312748/101293285/101307493/101295819/101291469	LOC101298679/LOC101312748/LOC101293285/LOC101307493/LOC101295819/LOC101291469	6	2	101312748/101293285	4	101298679/101307493/101295819/101291469
BP	GO:0070726	cell wall assembly	6/2600	11/7726	0.12677569609417	0.839408775653821	101298679/101312748/101293285/101307493/101295819/101291469	LOC101298679/LOC101312748/LOC101293285/LOC101307493/LOC101295819/LOC101291469	6	2	101312748/101293285	4	101298679/101307493/101295819/101291469
BP	GO:0071668	plant-type cell wall assembly	6/2600	11/7726	0.12677569609417	0.839408775653821	101298679/101312748/101293285/101307493/101295819/101291469	LOC101298679/LOC101312748/LOC101293285/LOC101307493/LOC101295819/LOC101291469	6	2	101312748/101293285	4	101298679/101307493/101295819/101291469
BP	GO:0006629	lipid metabolic process	96/2600	259/7726	0.132624344012822	0.865027437814971	101310767/101297566/101291158/101296197/101304846/101311161/101311837/101301330/101292020/101302496/101296717/101313528/101293591/101314782/101296882/101304363/101310561/101293512/101310519/101310041/101313885/101306861/101292983/101293815/101309454/101295108/101307465/101300324/101303729/101299417/101314462/101298727/101312263/101304219/101310902/101299277/101306226/101301468/101313623/101307579…	LOC101310767/LOC101297566/LOC101291158/LOC101296197/LOC101304846/LOC101311161/LOC101311837/LOC101301330/LOC101292020/LOC101302496/LOC101296717/LOC101313528/LOC101293591/LOC101314782/LOC101296882/LOC101304363/LOC101310561/LOC101293512/LOC101310519/LOC101310041/LOC101313885/LOC101306861/LOC101292983/LOC101293815/LOC101309454/LOC101295108/LOC101307465/LOC101300324/LOC101303729/LOC101299417/LOC101314…	96	50	101310767/101297566/101296197/101304846/101311161/101311837/101301330/101292020/101302496/101296717/101313528/101293591/101304363/101310561/101310041/101313885/101306861/101292983/101295108/101307465/101300324/101314462/101298727/101312263/101304219/101299277/101306226/101299334/101295386/101302729/101298249/101301614/101311933/101305507/101293022/101312957/101302205/101305754/101291813/101291723…	46	101291158/101314782/101296882/101293512/101310519/101293815/101309454/101303729/101299417/101310902/101301468/101313623/101307579/101309760/101291219/101304097/101303741/101312909/101311297/101294368/101293945/101308227/101303894/101290752/101295618/101291001/101293163/101300786/101314794/101313664/101314370/101304861/101301437/101293303/101297137/101304999/101305302/101310770/101313029/101313171…
BP	GO:0042545	cell wall modification	18/2600	42/7726	0.135788519874141	0.872640929191169	101306089/101313085/101291528/101291827/101315277/101311252/101296228/101300055/101298749/101294778/101307195/101297929/101301500/101309866/101300386/105352879/101302349/101292205	LOC101306089/LOC101313085/LOC101291528/LOC101291827/LOC101315277/LOC101311252/LOC101296228/LOC101300055/LOC101298749/LOC101294778/LOC101307195/LOC101297929/LOC101301500/LOC101309866/LOC101300386/LOC105352879/LOC101302349/LOC101292205	18	12	101306089/101313085/101291528/101291827/101315277/101311252/101300055/101294778/101297929/101301500/101300386/101292205	6	101296228/101298749/101307195/101309866/105352879/101302349
BP	GO:0006766	vitamin metabolic process	9/2600	19/7726	0.152986951080711	0.909081309415399	101309087/101293378/101298957/101293315/101314730/101298052/101302441/101311692/101313491	LOC101309087/LOC101293378/LOC101298957/LOC101293315/LOC101314730/LOC101298052/LOC101302441/LOC101311692/LOC101313491	9	7	101309087/101293378/101298957/101293315/101302441/101311692/101313491	2	101314730/101298052
BP	GO:0006767	water-soluble vitamin metabolic process	9/2600	19/7726	0.152986951080711	0.909081309415399	101309087/101293378/101298957/101293315/101314730/101298052/101302441/101311692/101313491	LOC101309087/LOC101293378/LOC101298957/LOC101293315/LOC101314730/LOC101298052/LOC101302441/LOC101311692/LOC101313491	9	7	101309087/101293378/101298957/101293315/101302441/101311692/101313491	2	101314730/101298052
BP	GO:0009110	vitamin biosynthetic process	9/2600	19/7726	0.152986951080711	0.909081309415399	101309087/101293378/101298957/101293315/101314730/101298052/101302441/101311692/101313491	LOC101309087/LOC101293378/LOC101298957/LOC101293315/LOC101314730/LOC101298052/LOC101302441/LOC101311692/LOC101313491	9	7	101309087/101293378/101298957/101293315/101302441/101311692/101313491	2	101314730/101298052
BP	GO:0042364	water-soluble vitamin biosynthetic process	9/2600	19/7726	0.152986951080711	0.909081309415399	101309087/101293378/101298957/101293315/101314730/101298052/101302441/101311692/101313491	LOC101309087/LOC101293378/LOC101298957/LOC101293315/LOC101314730/LOC101298052/LOC101302441/LOC101311692/LOC101313491	9	7	101309087/101293378/101298957/101293315/101302441/101311692/101313491	2	101314730/101298052
BP	GO:0007186	G-protein coupled receptor signaling pathway	7/2600	14/7726	0.155485777653793	0.909081309415399	101299440/101298210/101297561/101295980/101304084/101294383/101303868	LOC101299440/LOC101298210/LOC101297561/LOC101295980/LOC101304084/LOC101294383/LOC101303868	7	7	101299440/101298210/101297561/101295980/101304084/101294383/101303868	0
BP	GO:0006091	generation of precursor metabolites and energy	26/2600	65/7726	0.169239505836735	0.909081309415399	101311878/101303154/101294972/101293744/101310390/101299584/101296609/101309379/101292443/101301920/101309082/101313705/101310779/10251480/101307487/101300962/10251508/101306526/101292407/10251505/10251506/10251551/101312849/101294251/101300243/10251547	LOC101311878/LOC101303154/LOC101294972/LOC101293744/LOC101310390/LOC101299584/LOC101296609/LOC101309379/LOC101292443/LOC101301920/LOC101309082/LOC101313705/LOC101310779/psbA/LOC101307487/LOC101300962/psbZ/LOC101306526/LOC101292407/psbD/psbC/petB/LOC101312849/LOC101294251/LOC101300243/psbB	26	10	101311878/101303154/101294972/101293744/101310390/101309379/101301920/101313705/101306526/101312849	16	101299584/101296609/101292443/101309082/101310779/10251480/101307487/101300962/10251508/101292407/10251505/10251506/10251551/101294251/101300243/10251547
BP	GO:0009719	response to endogenous stimulus	26/2600	65/7726	0.169239505836735	0.909081309415399	101311013/101308499/101298349/101292332/101303635/101300848/101303352/101291511/101299450/101300549/101294114/101307556/101306891/101314955/101295870/101311992/101307463/101295874/101292854/101294986/101294715/101305878/101313088/101306122/101313952/101295922	LOC101311013/LOC101308499/LOC101298349/LOC101292332/LOC101303635/LOC101300848/LOC101303352/LOC101291511/LOC101299450/LOC101300549/LOC101294114/LOC101307556/LOC101306891/LOC101314955/LOC101295870/LOC101311992/LOC101307463/LOC101295874/LOC101292854/LOC101294986/LOC101294715/LOC101305878/LOC101313088/LOC101306122/LOC101313952/LOC101295922	26	9	101311013/101291511/101300549/101294114/101311992/101294986/101305878/101313952/101295922	17	101308499/101298349/101292332/101303635/101300848/101303352/101299450/101307556/101306891/101314955/101295870/101307463/101295874/101292854/101294715/101313088/101306122
BP	GO:0009725	response to hormone	26/2600	65/7726	0.169239505836735	0.909081309415399	101311013/101308499/101298349/101292332/101303635/101300848/101303352/101291511/101299450/101300549/101294114/101307556/101306891/101314955/101295870/101311992/101307463/101295874/101292854/101294986/101294715/101305878/101313088/101306122/101313952/101295922	LOC101311013/LOC101308499/LOC101298349/LOC101292332/LOC101303635/LOC101300848/LOC101303352/LOC101291511/LOC101299450/LOC101300549/LOC101294114/LOC101307556/LOC101306891/LOC101314955/LOC101295870/LOC101311992/LOC101307463/LOC101295874/LOC101292854/LOC101294986/LOC101294715/LOC101305878/LOC101313088/LOC101306122/LOC101313952/LOC101295922	26	9	101311013/101291511/101300549/101294114/101311992/101294986/101305878/101313952/101295922	17	101308499/101298349/101292332/101303635/101300848/101303352/101299450/101307556/101306891/101314955/101295870/101307463/101295874/101292854/101294715/101313088/101306122
BP	GO:0010033	response to organic substance	26/2600	65/7726	0.169239505836735	0.909081309415399	101311013/101308499/101298349/101292332/101303635/101300848/101303352/101291511/101299450/101300549/101294114/101307556/101306891/101314955/101295870/101311992/101307463/101295874/101292854/101294986/101294715/101305878/101313088/101306122/101313952/101295922	LOC101311013/LOC101308499/LOC101298349/LOC101292332/LOC101303635/LOC101300848/LOC101303352/LOC101291511/LOC101299450/LOC101300549/LOC101294114/LOC101307556/LOC101306891/LOC101314955/LOC101295870/LOC101311992/LOC101307463/LOC101295874/LOC101292854/LOC101294986/LOC101294715/LOC101305878/LOC101313088/LOC101306122/LOC101313952/LOC101295922	26	9	101311013/101291511/101300549/101294114/101311992/101294986/101305878/101313952/101295922	17	101308499/101298349/101292332/101303635/101300848/101303352/101299450/101307556/101306891/101314955/101295870/101307463/101295874/101292854/101294715/101313088/101306122
BP	GO:0072525	pyridine-containing compound biosynthetic process	19/2600	46/7726	0.171798251640591	0.909081309415399	101311878/101303154/101294972/101293744/101293378/101313707/101310390/101299584/101293315/101296609/101309379/101301920/101309082/101310779/101311692/101307487/101300962/101313491/101294251	LOC101311878/LOC101303154/LOC101294972/LOC101293744/LOC101293378/LOC101313707/LOC101310390/LOC101299584/LOC101293315/LOC101296609/LOC101309379/LOC101301920/LOC101309082/LOC101310779/LOC101311692/LOC101307487/LOC101300962/LOC101313491/LOC101294251	19	12	101311878/101303154/101294972/101293744/101293378/101313707/101310390/101293315/101309379/101301920/101311692/101313491	7	101299584/101296609/101309082/101310779/101307487/101300962/101294251
BP	GO:0000271	polysaccharide biosynthetic process	16/2600	38/7726	0.174656548301245	0.909081309415399	101294176/101295953/101314532/101311917/101313825/101291950/101291654/101314092/101315010/101313783/101296894/101299045/101294344/101304037/101293708/101295215	LOC101294176/LOC101295953/LOC101314532/LOC101311917/LOC101313825/LOC101291950/LOC101291654/LOC101314092/LOC101315010/LOC101313783/LOC101296894/LOC101299045/LOC101294344/LOC101304037/LOC101293708/LOC101295215	16	8	101294176/101295953/101314532/101311917/101313825/101314092/101315010/101296894	8	101291950/101291654/101313783/101299045/101294344/101304037/101293708/101295215
BP	GO:0009250	glucan biosynthetic process	16/2600	38/7726	0.174656548301245	0.909081309415399	101294176/101295953/101314532/101311917/101313825/101291950/101291654/101314092/101315010/101313783/101296894/101299045/101294344/101304037/101293708/101295215	LOC101294176/LOC101295953/LOC101314532/LOC101311917/LOC101313825/LOC101291950/LOC101291654/LOC101314092/LOC101315010/LOC101313783/LOC101296894/LOC101299045/LOC101294344/LOC101304037/LOC101293708/LOC101295215	16	8	101294176/101295953/101314532/101311917/101313825/101314092/101315010/101296894	8	101291950/101291654/101313783/101299045/101294344/101304037/101293708/101295215
BP	GO:0033692	cellular polysaccharide biosynthetic process	16/2600	38/7726	0.174656548301245	0.909081309415399	101294176/101295953/101314532/101311917/101313825/101291950/101291654/101314092/101315010/101313783/101296894/101299045/101294344/101304037/101293708/101295215	LOC101294176/LOC101295953/LOC101314532/LOC101311917/LOC101313825/LOC101291950/LOC101291654/LOC101314092/LOC101315010/LOC101313783/LOC101296894/LOC101299045/LOC101294344/LOC101304037/LOC101293708/LOC101295215	16	8	101294176/101295953/101314532/101311917/101313825/101314092/101315010/101296894	8	101291950/101291654/101313783/101299045/101294344/101304037/101293708/101295215
BP	GO:0051273	beta-glucan metabolic process	16/2600	38/7726	0.174656548301245	0.909081309415399	101294176/101295953/101314532/101311917/101313825/101291950/101291654/101314092/101315010/101313783/101296894/101299045/101294344/101304037/101293708/101295215	LOC101294176/LOC101295953/LOC101314532/LOC101311917/LOC101313825/LOC101291950/LOC101291654/LOC101314092/LOC101315010/LOC101313783/LOC101296894/LOC101299045/LOC101294344/LOC101304037/LOC101293708/LOC101295215	16	8	101294176/101295953/101314532/101311917/101313825/101314092/101315010/101296894	8	101291950/101291654/101313783/101299045/101294344/101304037/101293708/101295215
BP	GO:0051274	beta-glucan biosynthetic process	16/2600	38/7726	0.174656548301245	0.909081309415399	101294176/101295953/101314532/101311917/101313825/101291950/101291654/101314092/101315010/101313783/101296894/101299045/101294344/101304037/101293708/101295215	LOC101294176/LOC101295953/LOC101314532/LOC101311917/LOC101313825/LOC101291950/LOC101291654/LOC101314092/LOC101315010/LOC101313783/LOC101296894/LOC101299045/LOC101294344/LOC101304037/LOC101293708/LOC101295215	16	8	101294176/101295953/101314532/101311917/101313825/101314092/101315010/101296894	8	101291950/101291654/101313783/101299045/101294344/101304037/101293708/101295215
BP	GO:0032446	protein modification by small protein conjugation	23/2600	57/7726	0.174743318056965	0.909081309415399	101303479/101302886/101296937/101298643/101314711/101314945/101304336/101306196/101308642/101300635/101305646/101304017/101308952/101294458/101312243/101305786/101299251/101292344/101304597/101301973/105352971/101302981/101312873	LOC101303479/LOC101302886/LOC101296937/LOC101298643/LOC101314711/LOC101314945/LOC101304336/LOC101306196/LOC101308642/LOC101300635/LOC101305646/LOC101304017/LOC101308952/LOC101294458/LOC101312243/LOC101305786/LOC101299251/LOC101292344/LOC101304597/LOC101301973/LOC105352971/LOC101302981/LOC101312873	23	11	101303479/101296937/101314945/101304336/101306196/101305646/101304017/101312243/101299251/101304597/101312873	12	101302886/101298643/101314711/101308642/101300635/101308952/101294458/101305786/101292344/101301973/105352971/101302981
BP	GO:0016567	protein ubiquitination	22/2600	55/7726	0.1947337912974	1	101303479/101302886/101296937/101298643/101314711/101314945/101304336/101306196/101308642/101300635/101305646/101304017/101308952/101294458/101312243/101305786/101299251/101292344/101304597/101301973/101302981/101312873	LOC101303479/LOC101302886/LOC101296937/LOC101298643/LOC101314711/LOC101314945/LOC101304336/LOC101306196/LOC101308642/LOC101300635/LOC101305646/LOC101304017/LOC101308952/LOC101294458/LOC101312243/LOC101305786/LOC101299251/LOC101292344/LOC101304597/LOC101301973/LOC101302981/LOC101312873	22	11	101303479/101296937/101314945/101304336/101306196/101305646/101304017/101312243/101299251/101304597/101312873	11	101302886/101298643/101314711/101308642/101300635/101308952/101294458/101305786/101292344/101301973/101302981
BP	GO:0006950	response to stress	101/2600	280/7726	0.208877565477098	1	101295616/101295324/101295036/101294749/101306949/101310043/101300728/101291157/101296497/101308709/101300045/101310622/101307219/101300334/101305576/101308005/101315430/105350681/101306439/101300900/101303769/101305841/101301092/101300613/101297887/101314499/101310548/101299668/101293863/101306603/101299757/101310851/101293746/101306995/101297925/101299175/101298594/101297632/101314123/101292804…	LOC101295616/LOC101295324/LOC101295036/LOC101294749/LOC101306949/LOC101310043/LOC101300728/LOC101291157/LOC101296497/LOC101308709/LOC101300045/LOC101310622/LOC101307219/LOC101300334/LOC101305576/LOC101308005/LOC101315430/LOC105350681/LOC101306439/LOC101300900/LOC101303769/LOC101305841/LOC101301092/LOC101300613/LOC101297887/LOC101314499/LOC101310548/LOC101299668/LOC101293863/LOC101306603/LOC101299…	101	69	101295616/101295324/101295036/101294749/101306949/101310043/101300728/101291157/101296497/101308709/101300045/101310622/101307219/101300334/101305576/101308005/101315430/101300900/101303769/101305841/101300613/101297887/101310548/101293863/101306603/101299757/101310851/101306995/101297925/101299175/101298594/101297632/101314123/101292804/101302008/101314076/101301870/101297171/101292176/101300203…	32	105350681/101306439/101301092/101314499/101299668/101293746/101297674/101309227/101306008/101300216/101292847/105352594/101296948/101303172/101314012/105350880/101303764/101292401/101313612/101304351/105351363/101313170/101306643/105350009/105351162/101299604/101307930/101313615/101301108/101309303/101293540/101307282
BP	GO:0006979	response to oxidative stress	29/2600	75/7726	0.210349489240146	1	101310043/101300728/101296497/101308709/101310622/101307219/101315430/101305841/101314499/101310548/101293746/101306995/101297674/101303510/101304986/101297323/101292401/101311779/101300236/101301628/101296138/101291128/105350009/101310392/101299604/101313615/101293677/101309303/101307282	LOC101310043/LOC101300728/LOC101296497/LOC101308709/LOC101310622/LOC101307219/LOC101315430/LOC101305841/LOC101314499/LOC101310548/LOC101293746/LOC101306995/LOC101297674/LOC101303510/LOC101304986/LOC101297323/LOC101292401/LOC101311779/LOC101300236/LOC101301628/LOC101296138/LOC101291128/LOC105350009/LOC101310392/LOC101299604/LOC101313615/LOC101293677/LOC101309303/LOC101307282	29	20	101310043/101300728/101296497/101308709/101310622/101307219/101315430/101305841/101310548/101306995/101303510/101304986/101297323/101311779/101300236/101301628/101296138/101291128/101310392/101293677	9	101314499/101293746/101297674/101292401/105350009/101299604/101313615/101309303/101307282
BP	GO:0006631	fatty acid metabolic process	21/2600	53/7726	0.216801368446742	1	101310767/101309454/101310902/101306226/101307579/101299334/101302729/101298249/101304097/101311297/101312957/101308227/101314370/101297137/101299442/101312286/101313029/101313171/101299165/101308477/101310321	LOC101310767/LOC101309454/LOC101310902/LOC101306226/LOC101307579/LOC101299334/LOC101302729/LOC101298249/LOC101304097/LOC101311297/LOC101312957/LOC101308227/LOC101314370/LOC101297137/LOC101299442/LOC101312286/LOC101313029/LOC101313171/LOC101299165/LOC101308477/LOC101310321	21	9	101310767/101306226/101299334/101302729/101298249/101312957/101299442/101312286/101310321	12	101309454/101310902/101307579/101304097/101311297/101308227/101314370/101297137/101313029/101313171/101299165/101308477
BP	GO:0006835	dicarboxylic acid transport	8/2600	18/7726	0.23197200585003	1	101297616/101297910/101299679/101307427/101304669/101308977/101298388/101314032	LOC101297616/LOC101297910/LOC101299679/LOC101307427/LOC101304669/LOC101308977/LOC101298388/LOC101314032	8	4	101297616/101297910/101299679/101307427	4	101304669/101308977/101298388/101314032
BP	GO:0015740	C4-dicarboxylate transport	8/2600	18/7726	0.23197200585003	1	101297616/101297910/101299679/101307427/101304669/101308977/101298388/101314032	LOC101297616/LOC101297910/LOC101299679/LOC101307427/LOC101304669/LOC101308977/LOC101298388/LOC101314032	8	4	101297616/101297910/101299679/101307427	4	101304669/101308977/101298388/101314032
BP	GO:0015743	malate transport	8/2600	18/7726	0.23197200585003	1	101297616/101297910/101299679/101307427/101304669/101308977/101298388/101314032	LOC101297616/LOC101297910/LOC101299679/LOC101307427/LOC101304669/LOC101308977/LOC101298388/LOC101314032	8	4	101297616/101297910/101299679/101307427	4	101304669/101308977/101298388/101314032
BP	GO:0044255	cellular lipid metabolic process	49/2600	133/7726	0.242723271952556	1	101310767/101311161/101313528/101293591/101304363/101313885/101309454/101295108/101300324/101314462/101310902/101299277/101306226/101307579/101299334/101295386/101291219/101302729/101298249/101304097/101303741/101311297/101294368/101293022/101312957/101293945/101308227/101303894/101290752/101291001/101293163/101300786/101314794/101314370/101301437/101293303/101297137/101299442/101304999/101312286…	LOC101310767/LOC101311161/LOC101313528/LOC101293591/LOC101304363/LOC101313885/LOC101309454/LOC101295108/LOC101300324/LOC101314462/LOC101310902/LOC101299277/LOC101306226/LOC101307579/LOC101299334/LOC101295386/LOC101291219/LOC101302729/LOC101298249/LOC101304097/LOC101303741/LOC101311297/LOC101294368/LOC101293022/LOC101312957/LOC101293945/LOC101308227/LOC101303894/LOC101290752/LOC101291001/LOC101293…	49	21	101310767/101311161/101313528/101293591/101304363/101313885/101295108/101300324/101314462/101299277/101306226/101299334/101295386/101302729/101298249/101293022/101312957/101299442/101312286/101293560/101310321	28	101309454/101310902/101307579/101291219/101304097/101303741/101311297/101294368/101293945/101308227/101303894/101290752/101291001/101293163/101300786/101314794/101314370/101301437/101293303/101297137/101304999/101305302/101313029/101313171/101299165/101308477/101306182/101312182
BP	GO:0019751	polyol metabolic process	6/2600	13/7726	0.249125016334054	1	101302448/101292561/101293781/101308465/101303741/101304030	LOC101302448/LOC101292561/LOC101293781/LOC101308465/LOC101303741/LOC101304030	6	5	101302448/101292561/101293781/101308465/101304030	1	101303741
BP	GO:0042546	cell wall biogenesis	6/2600	13/7726	0.249125016334054	1	101298679/101312748/101293285/101307493/101295819/101291469	LOC101298679/LOC101312748/LOC101293285/LOC101307493/LOC101295819/LOC101291469	6	2	101312748/101293285	4	101298679/101307493/101295819/101291469
BP	GO:0032787	monocarboxylic acid metabolic process	36/2600	97/7726	0.266109582215164	1	101311878/101310767/101303154/101294972/101293744/101310390/101299584/101298957/101309454/101310902/101306226/101307579/101296609/101299334/101302729/101298249/101304097/101311297/101309379/101312957/101301920/101308227/101309082/101310779/101307487/101314370/101300962/101297137/101299442/101312286/101313029/101313171/101299165/101308477/101310321/101294251	LOC101311878/LOC101310767/LOC101303154/LOC101294972/LOC101293744/LOC101310390/LOC101299584/LOC101298957/LOC101309454/LOC101310902/LOC101306226/LOC101307579/LOC101296609/LOC101299334/LOC101302729/LOC101298249/LOC101304097/LOC101311297/LOC101309379/LOC101312957/LOC101301920/LOC101308227/LOC101309082/LOC101310779/LOC101307487/LOC101314370/LOC101300962/LOC101297137/LOC101299442/LOC101312286/LOC101313…	36	17	101311878/101310767/101303154/101294972/101293744/101310390/101298957/101306226/101299334/101302729/101298249/101309379/101312957/101301920/101299442/101312286/101310321	19	101299584/101309454/101310902/101307579/101296609/101304097/101311297/101308227/101309082/101310779/101307487/101314370/101300962/101297137/101313029/101313171/101299165/101308477/101294251
BP	GO:0072524	pyridine-containing compound metabolic process	20/2600	52/7726	0.274598229579202	1	101311878/101303154/101294972/101293744/101293378/101313707/101310390/101299584/101303142/101293315/101296609/101309379/101301920/101309082/101310779/101311692/101307487/101300962/101313491/101294251	LOC101311878/LOC101303154/LOC101294972/LOC101293744/LOC101293378/LOC101313707/LOC101310390/LOC101299584/LOC101303142/LOC101293315/LOC101296609/LOC101309379/LOC101301920/LOC101309082/LOC101310779/LOC101311692/LOC101307487/LOC101300962/LOC101313491/LOC101294251	20	13	101311878/101303154/101294972/101293744/101293378/101313707/101310390/101303142/101293315/101309379/101301920/101311692/101313491	7	101299584/101296609/101309082/101310779/101307487/101300962/101294251
BP	GO:0009108	coenzyme biosynthetic process	28/2600	75/7726	0.286436881543494	1	101293695/101311878/101303154/101294972/101293744/101293378/101307582/101313707/101310390/101299584/101313011/101298957/101293315/101309186/101296609/101309379/101301920/101298919/101309082/101301532/101310779/101311692/101307487/101300962/101313491/101311125/101291841/101294251	LOC101293695/LOC101311878/LOC101303154/LOC101294972/LOC101293744/LOC101293378/LOC101307582/LOC101313707/LOC101310390/LOC101299584/LOC101313011/LOC101298957/LOC101293315/LOC101309186/LOC101296609/LOC101309379/LOC101301920/LOC101298919/LOC101309082/LOC101301532/LOC101310779/LOC101311692/LOC101307487/LOC101300962/LOC101313491/LOC101311125/LOC101291841/LOC101294251	28	19	101311878/101303154/101294972/101293744/101293378/101307582/101313707/101310390/101313011/101298957/101293315/101309186/101309379/101301920/101298919/101301532/101311692/101313491/101311125	9	101293695/101299584/101296609/101309082/101310779/101307487/101300962/101291841/101294251
BP	GO:0006096	glycolytic process	14/2600	36/7726	0.307313583789201	1	101311878/101303154/101294972/101293744/101310390/101299584/101296609/101309379/101301920/101309082/101310779/101307487/101300962/101294251	LOC101311878/LOC101303154/LOC101294972/LOC101293744/LOC101310390/LOC101299584/LOC101296609/LOC101309379/LOC101301920/LOC101309082/LOC101310779/LOC101307487/LOC101300962/LOC101294251	14	7	101311878/101303154/101294972/101293744/101310390/101309379/101301920	7	101299584/101296609/101309082/101310779/101307487/101300962/101294251
BP	GO:0006757	ATP generation from ADP	14/2600	36/7726	0.307313583789201	1	101311878/101303154/101294972/101293744/101310390/101299584/101296609/101309379/101301920/101309082/101310779/101307487/101300962/101294251	LOC101311878/LOC101303154/LOC101294972/LOC101293744/LOC101310390/LOC101299584/LOC101296609/LOC101309379/LOC101301920/LOC101309082/LOC101310779/LOC101307487/LOC101300962/LOC101294251	14	7	101311878/101303154/101294972/101293744/101310390/101309379/101301920	7	101299584/101296609/101309082/101310779/101307487/101300962/101294251
BP	GO:0009135	purine nucleoside diphosphate metabolic process	14/2600	36/7726	0.307313583789201	1	101311878/101303154/101294972/101293744/101310390/101299584/101296609/101309379/101301920/101309082/101310779/101307487/101300962/101294251	LOC101311878/LOC101303154/LOC101294972/LOC101293744/LOC101310390/LOC101299584/LOC101296609/LOC101309379/LOC101301920/LOC101309082/LOC101310779/LOC101307487/LOC101300962/LOC101294251	14	7	101311878/101303154/101294972/101293744/101310390/101309379/101301920	7	101299584/101296609/101309082/101310779/101307487/101300962/101294251
BP	GO:0009179	purine ribonucleoside diphosphate metabolic process	14/2600	36/7726	0.307313583789201	1	101311878/101303154/101294972/101293744/101310390/101299584/101296609/101309379/101301920/101309082/101310779/101307487/101300962/101294251	LOC101311878/LOC101303154/LOC101294972/LOC101293744/LOC101310390/LOC101299584/LOC101296609/LOC101309379/LOC101301920/LOC101309082/LOC101310779/LOC101307487/LOC101300962/LOC101294251	14	7	101311878/101303154/101294972/101293744/101310390/101309379/101301920	7	101299584/101296609/101309082/101310779/101307487/101300962/101294251
BP	GO:0009185	ribonucleoside diphosphate metabolic process	14/2600	36/7726	0.307313583789201	1	101311878/101303154/101294972/101293744/101310390/101299584/101296609/101309379/101301920/101309082/101310779/101307487/101300962/101294251	LOC101311878/LOC101303154/LOC101294972/LOC101293744/LOC101310390/LOC101299584/LOC101296609/LOC101309379/LOC101301920/LOC101309082/LOC101310779/LOC101307487/LOC101300962/LOC101294251	14	7	101311878/101303154/101294972/101293744/101310390/101309379/101301920	7	101299584/101296609/101309082/101310779/101307487/101300962/101294251
BP	GO:0042866	pyruvate biosynthetic process	14/2600	36/7726	0.307313583789201	1	101311878/101303154/101294972/101293744/101310390/101299584/101296609/101309379/101301920/101309082/101310779/101307487/101300962/101294251	LOC101311878/LOC101303154/LOC101294972/LOC101293744/LOC101310390/LOC101299584/LOC101296609/LOC101309379/LOC101301920/LOC101309082/LOC101310779/LOC101307487/LOC101300962/LOC101294251	14	7	101311878/101303154/101294972/101293744/101310390/101309379/101301920	7	101299584/101296609/101309082/101310779/101307487/101300962/101294251
BP	GO:0046031	ADP metabolic process	14/2600	36/7726	0.307313583789201	1	101311878/101303154/101294972/101293744/101310390/101299584/101296609/101309379/101301920/101309082/101310779/101307487/101300962/101294251	LOC101311878/LOC101303154/LOC101294972/LOC101293744/LOC101310390/LOC101299584/LOC101296609/LOC101309379/LOC101301920/LOC101309082/LOC101310779/LOC101307487/LOC101300962/LOC101294251	14	7	101311878/101303154/101294972/101293744/101310390/101309379/101301920	7	101299584/101296609/101309082/101310779/101307487/101300962/101294251
BP	GO:0006066	alcohol metabolic process	6/2600	14/7726	0.31935444534425	1	101302448/101292561/101293781/101308465/101303741/101304030	LOC101302448/LOC101292561/LOC101293781/LOC101308465/LOC101303741/LOC101304030	6	5	101302448/101292561/101293781/101308465/101304030	1	101303741
BP	GO:0046434	organophosphate catabolic process	16/2600	42/7726	0.32247660268752	1	101311878/101303154/101294972/101293744/101310390/101299584/101315168/101296609/101295069/101309379/101301920/101309082/101310779/101307487/101300962/101294251	LOC101311878/LOC101303154/LOC101294972/LOC101293744/LOC101310390/LOC101299584/LOC101315168/LOC101296609/LOC101295069/LOC101309379/LOC101301920/LOC101309082/LOC101310779/LOC101307487/LOC101300962/LOC101294251	16	7	101311878/101303154/101294972/101293744/101310390/101309379/101301920	9	101299584/101315168/101296609/101295069/101309082/101310779/101307487/101300962/101294251
BP	GO:0009733	response to auxin	18/2600	48/7726	0.335109830297793	1	101311013/101298349/101292332/101303635/101300848/101303352/101291511/101300549/101294114/101311992/101295874/101292854/101294986/101294715/101305878/101313088/101306122/101295922	LOC101311013/LOC101298349/LOC101292332/LOC101303635/LOC101300848/LOC101303352/LOC101291511/LOC101300549/LOC101294114/LOC101311992/LOC101295874/LOC101292854/LOC101294986/LOC101294715/LOC101305878/LOC101313088/LOC101306122/LOC101295922	18	8	101311013/101291511/101300549/101294114/101311992/101294986/101305878/101295922	10	101298349/101292332/101303635/101300848/101303352/101295874/101292854/101294715/101313088/101306122
BP	GO:0006820	anion transport	29/2600	80/7726	0.349781964333242	1	101297616/101312124/101297009/101299963/101297910/101313440/101303098/101312129/101312010/101304657/101314660/101308349/101305558/101299679/101305793/101309639/101307427/101310016/101309830/101298527/101304669/101308053/101308977/101298388/101305251/101314032/101313419/101299776/101293458	LOC101297616/LOC101312124/LOC101297009/LOC101299963/LOC101297910/LOC101313440/LOC101303098/LOC101312129/LOC101312010/LOC101304657/LOC101314660/LOC101308349/LOC101305558/LOC101299679/LOC101305793/LOC101309639/LOC101307427/LOC101310016/LOC101309830/LOC101298527/LOC101304669/LOC101308053/LOC101308977/LOC101298388/LOC101305251/LOC101314032/LOC101313419/LOC101299776/LOC101293458	29	11	101297616/101297009/101297910/101312129/101304657/101299679/101305793/101307427/101298527/101313419/101293458	18	101312124/101299963/101313440/101303098/101312010/101314660/101308349/101305558/101309639/101310016/101309830/101304669/101308053/101308977/101298388/101305251/101314032/101299776
BP	GO:0006090	pyruvate metabolic process	14/2600	37/7726	0.351447672436097	1	101311878/101303154/101294972/101293744/101310390/101299584/101296609/101309379/101301920/101309082/101310779/101307487/101300962/101294251	LOC101311878/LOC101303154/LOC101294972/LOC101293744/LOC101310390/LOC101299584/LOC101296609/LOC101309379/LOC101301920/LOC101309082/LOC101310779/LOC101307487/LOC101300962/LOC101294251	14	7	101311878/101303154/101294972/101293744/101310390/101309379/101301920	7	101299584/101296609/101309082/101310779/101307487/101300962/101294251
BP	GO:0009166	nucleotide catabolic process	14/2600	37/7726	0.351447672436097	1	101311878/101303154/101294972/101293744/101310390/101299584/101296609/101309379/101301920/101309082/101310779/101307487/101300962/101294251	LOC101311878/LOC101303154/LOC101294972/LOC101293744/LOC101310390/LOC101299584/LOC101296609/LOC101309379/LOC101301920/LOC101309082/LOC101310779/LOC101307487/LOC101300962/LOC101294251	14	7	101311878/101303154/101294972/101293744/101310390/101309379/101301920	7	101299584/101296609/101309082/101310779/101307487/101300962/101294251
BP	GO:1901292	nucleoside phosphate catabolic process	14/2600	37/7726	0.351447672436097	1	101311878/101303154/101294972/101293744/101310390/101299584/101296609/101309379/101301920/101309082/101310779/101307487/101300962/101294251	LOC101311878/LOC101303154/LOC101294972/LOC101293744/LOC101310390/LOC101299584/LOC101296609/LOC101309379/LOC101301920/LOC101309082/LOC101310779/LOC101307487/LOC101300962/LOC101294251	14	7	101311878/101303154/101294972/101293744/101310390/101309379/101301920	7	101299584/101296609/101309082/101310779/101307487/101300962/101294251
BP	GO:0006081	cellular aldehyde metabolic process	5/2600	12/7726	0.377580231619221	1	101293378/101303142/101293315/101311692/101313491	LOC101293378/LOC101303142/LOC101293315/LOC101311692/LOC101313491	5	5	101293378/101303142/101293315/101311692/101313491	0
BP	GO:0051188	cofactor biosynthetic process	31/2600	87/7726	0.385950051739885	1	101293695/101311878/101303154/101294972/101293744/101315071/101293378/101307582/101313707/101310390/101304443/101299584/101313011/101298957/101293315/101309186/101296609/101309379/101301920/101298919/101309082/101301532/101310779/101311692/101307487/101310114/101300962/101313491/101311125/101291841/101294251	LOC101293695/LOC101311878/LOC101303154/LOC101294972/LOC101293744/LOC101315071/LOC101293378/LOC101307582/LOC101313707/LOC101310390/LOC101304443/LOC101299584/LOC101313011/LOC101298957/LOC101293315/LOC101309186/LOC101296609/LOC101309379/LOC101301920/LOC101298919/LOC101309082/LOC101301532/LOC101310779/LOC101311692/LOC101307487/LOC101310114/LOC101300962/LOC101313491/LOC101311125/LOC101291841/LOC101294…	31	22	101311878/101303154/101294972/101293744/101315071/101293378/101307582/101313707/101310390/101304443/101313011/101298957/101293315/101309186/101309379/101301920/101298919/101301532/101311692/101310114/101313491/101311125	9	101293695/101299584/101296609/101309082/101310779/101307487/101300962/101291841/101294251
BP	GO:0006732	coenzyme metabolic process	32/2600	90/7726	0.388600502344595	1	101293695/101311878/101303154/101294972/101293744/101293378/101307582/101313707/101310390/101299584/101313011/101298957/101309304/101303142/101293315/101309186/101309015/101296609/101309379/101301920/101298919/101309082/101301532/101310779/101311692/101307487/101300962/101308723/101313491/101311125/101291841/101294251	LOC101293695/LOC101311878/LOC101303154/LOC101294972/LOC101293744/LOC101293378/LOC101307582/LOC101313707/LOC101310390/LOC101299584/LOC101313011/LOC101298957/LOC101309304/LOC101303142/LOC101293315/LOC101309186/LOC101309015/LOC101296609/LOC101309379/LOC101301920/LOC101298919/LOC101309082/LOC101301532/LOC101310779/LOC101311692/LOC101307487/LOC101300962/LOC101308723/LOC101313491/LOC101311125/LOC101291…	32	23	101311878/101303154/101294972/101293744/101293378/101307582/101313707/101310390/101313011/101298957/101309304/101303142/101293315/101309186/101309015/101309379/101301920/101298919/101301532/101311692/101308723/101313491/101311125	9	101293695/101299584/101296609/101309082/101310779/101307487/101300962/101291841/101294251
BP	GO:0007275	multicellular organism development	6/2600	15/7726	0.391854431620162	1	101306659/101291072/101313898/101300010/101291695/101307367	LOC101306659/LOC101291072/LOC101313898/LOC101300010/LOC101291695/LOC101307367	6	3	101306659/101291072/101291695	3	101313898/101300010/101307367
BP	GO:0032502	developmental process	6/2600	15/7726	0.391854431620162	1	101306659/101291072/101313898/101300010/101291695/101307367	LOC101306659/LOC101291072/LOC101313898/LOC101300010/LOC101291695/LOC101307367	6	3	101306659/101291072/101291695	3	101313898/101300010/101307367
BP	GO:0048856	anatomical structure development	6/2600	15/7726	0.391854431620162	1	101306659/101291072/101313898/101300010/101291695/101307367	LOC101306659/LOC101291072/LOC101313898/LOC101300010/LOC101291695/LOC101307367	6	3	101306659/101291072/101291695	3	101313898/101300010/101307367
BP	GO:0017144	drug metabolic process	41/2600	117/7726	0.408322799400838	1	101293695/101311878/101309087/101304907/101303154/101294972/101293744/101300649/101291199/101293378/101290830/101310390/101292276/101299584/101313011/101293315/101314730/101296609/101298052/101309379/10251490/101301920/101298919/101309082/101299523/101302441/101294711/101308733/101310779/101311692/101307487/101304612/101300962/101313491/10251491/10251526/101315219/101292407/10251493/101294251/101…	LOC101293695/LOC101311878/LOC101309087/LOC101304907/LOC101303154/LOC101294972/LOC101293744/LOC101300649/LOC101291199/LOC101293378/LOC101290830/LOC101310390/LOC101292276/LOC101299584/LOC101313011/LOC101293315/LOC101314730/LOC101296609/LOC101298052/LOC101309379/atpA/LOC101301920/LOC101298919/LOC101309082/LOC101299523/LOC101302441/LOC101294711/LOC101308733/LOC101310779/LOC101311692/LOC101307487/LOC1…	41	23	101311878/101309087/101304907/101303154/101294972/101293744/101300649/101291199/101293378/101290830/101310390/101292276/101313011/101293315/101309379/101301920/101298919/101302441/101294711/101308733/101311692/101304612/101313491	18	101293695/101299584/101314730/101296609/101298052/10251490/101309082/101299523/101310779/101307487/101300962/10251491/10251526/101315219/101292407/10251493/101294251/101300243
BP	GO:0009308	amine metabolic process	11/2600	30/7726	0.429856031947505	1	101300649/101302306/101309643/101303958/101298418/101305686/101302014/101307816/101307895/101298123/101295539	LOC101300649/LOC101302306/LOC101309643/LOC101303958/LOC101298418/LOC101305686/LOC101302014/LOC101307816/LOC101307895/LOC101298123/LOC101295539	11	8	101300649/101302306/101309643/101303958/101305686/101302014/101307895/101295539	3	101298418/101307816/101298123
BP	GO:0009132	nucleoside diphosphate metabolic process	15/2600	42/7726	0.445459648910955	1	101311878/101303154/101294972/101293744/101310390/101299584/101294550/101296609/101309379/101301920/101309082/101310779/101307487/101300962/101294251	LOC101311878/LOC101303154/LOC101294972/LOC101293744/LOC101310390/LOC101299584/LOC101294550/LOC101296609/LOC101309379/LOC101301920/LOC101309082/LOC101310779/LOC101307487/LOC101300962/LOC101294251	15	7	101311878/101303154/101294972/101293744/101310390/101309379/101301920	8	101299584/101294550/101296609/101309082/101310779/101307487/101300962/101294251
BP	GO:0019359	nicotinamide nucleotide biosynthetic process	15/2600	42/7726	0.445459648910955	1	101311878/101303154/101294972/101293744/101313707/101310390/101299584/101296609/101309379/101301920/101309082/101310779/101307487/101300962/101294251	LOC101311878/LOC101303154/LOC101294972/LOC101293744/LOC101313707/LOC101310390/LOC101299584/LOC101296609/LOC101309379/LOC101301920/LOC101309082/LOC101310779/LOC101307487/LOC101300962/LOC101294251	15	8	101311878/101303154/101294972/101293744/101313707/101310390/101309379/101301920	7	101299584/101296609/101309082/101310779/101307487/101300962/101294251
BP	GO:0019363	pyridine nucleotide biosynthetic process	15/2600	42/7726	0.445459648910955	1	101311878/101303154/101294972/101293744/101313707/101310390/101299584/101296609/101309379/101301920/101309082/101310779/101307487/101300962/101294251	LOC101311878/LOC101303154/LOC101294972/LOC101293744/LOC101313707/LOC101310390/LOC101299584/LOC101296609/LOC101309379/LOC101301920/LOC101309082/LOC101310779/LOC101307487/LOC101300962/LOC101294251	15	8	101311878/101303154/101294972/101293744/101313707/101310390/101309379/101301920	7	101299584/101296609/101309082/101310779/101307487/101300962/101294251
BP	GO:0005985	sucrose metabolic process	4/2600	10/7726	0.449460278722315	1	101313949/101292871/101298794/101306372	LOC101313949/LOC101292871/LOC101298794/LOC101306372	4	3	101313949/101298794/101306372	1	101292871
BP	GO:0009084	glutamine family amino acid biosynthetic process	4/2600	10/7726	0.449460278722315	1	101293387/101309397/101301391/101302825	LOC101293387/LOC101309397/LOC101301391/LOC101302825	4	1	101309397	3	101293387/101301391/101302825
BP	GO:0009628	response to abiotic stimulus	4/2600	10/7726	0.449460278722315	1	101303769/101306611/101314123/101314406	LOC101303769/LOC101306611/LOC101314123/LOC101314406	4	4	101303769/101306611/101314123/101314406	0
BP	GO:0009064	glutamine family amino acid metabolic process	5/2600	13/7726	0.457864741172451	1	101297581/101293387/101309397/101301391/101302825	LOC101297581/LOC101293387/LOC101309397/LOC101301391/LOC101302825	5	2	101297581/101309397	3	101293387/101301391/101302825
BP	GO:0051704	multi-organism process	31/2600	90/7726	0.476217339252679	1	101290733/101294818/105350325/105350221/101312038/105350751/101304754/101311458/101314641/105352594/101296759/101311731/101312373/101291076/101292199/105350224/105350749/105350327/101301398/101312819/101302209/101313782/105350553/101306643/101312394/105351967/105350845/101308384/105350326/101305094/101311173	LOC101290733/LOC101294818/LOC105350325/LOC105350221/LOC101312038/LOC105350751/LOC101304754/LOC101311458/LOC101314641/LOC105352594/LOC101296759/LOC101311731/LOC101312373/LOC101291076/LOC101292199/LOC105350224/LOC105350749/LOC105350327/LOC101301398/LOC101312819/LOC101302209/LOC101313782/LOC105350553/LOC101306643/LOC101312394/LOC105351967/LOC105350845/LOC101308384/LOC105350326/LOC101305094/LOC101311…	31	21	101290733/105350325/101312038/101304754/101311458/101314641/101296759/101311731/101312373/101291076/101292199/105350224/105350749/105350327/101312819/101302209/101313782/105350553/101312394/105351967/105350326	10	101294818/105350221/105350751/105352594/101301398/101306643/105350845/101308384/101305094/101311173
BP	GO:0006165	nucleoside diphosphate phosphorylation	14/2600	40/7726	0.487494374615855	1	101311878/101303154/101294972/101293744/101310390/101299584/101296609/101309379/101301920/101309082/101310779/101307487/101300962/101294251	LOC101311878/LOC101303154/LOC101294972/LOC101293744/LOC101310390/LOC101299584/LOC101296609/LOC101309379/LOC101301920/LOC101309082/LOC101310779/LOC101307487/LOC101300962/LOC101294251	14	7	101311878/101303154/101294972/101293744/101310390/101309379/101301920	7	101299584/101296609/101309082/101310779/101307487/101300962/101294251
BP	GO:0046939	nucleotide phosphorylation	14/2600	40/7726	0.487494374615855	1	101311878/101303154/101294972/101293744/101310390/101299584/101296609/101309379/101301920/101309082/101310779/101307487/101300962/101294251	LOC101311878/LOC101303154/LOC101294972/LOC101293744/LOC101310390/LOC101299584/LOC101296609/LOC101309379/LOC101301920/LOC101309082/LOC101310779/LOC101307487/LOC101300962/LOC101294251	14	7	101311878/101303154/101294972/101293744/101310390/101309379/101301920	7	101299584/101296609/101309082/101310779/101307487/101300962/101294251
BP	GO:0034404	nucleobase-containing small molecule biosynthetic process	15/2600	44/7726	0.532193813792236	1	101311878/101303154/101294972/101293744/101310390/101304001/101299584/101296609/101309379/101301920/101309082/101310779/101307487/101300962/101294251	LOC101311878/LOC101303154/LOC101294972/LOC101293744/LOC101310390/LOC101304001/LOC101299584/LOC101296609/LOC101309379/LOC101301920/LOC101309082/LOC101310779/LOC101307487/LOC101300962/LOC101294251	15	8	101311878/101303154/101294972/101293744/101310390/101304001/101309379/101301920	7	101299584/101296609/101309082/101310779/101307487/101300962/101294251
BP	GO:0022900	electron transport chain	6/2600	17/7726	0.533673244753372	1	101292443/10251480/10251505/10251506/10251551/10251547	LOC101292443/psbA/psbD/psbC/petB/psbB	6	0		6	101292443/10251480/10251505/10251506/10251551/10251547
BP	GO:0032501	multicellular organismal process	33/2600	98/7726	0.536535688608429	1	101290733/101294818/101306659/105350325/105350221/101312038/105350751/101304754/101311458/101314641/101296759/101311731/101291072/101313898/101291076/101292199/101300010/105350224/105350749/105350327/101301398/101312819/101302209/101313782/105350553/101312394/105350845/101291695/101308384/105350326/101307367/101305094/101311173	LOC101290733/LOC101294818/LOC101306659/LOC105350325/LOC105350221/LOC101312038/LOC105350751/LOC101304754/LOC101311458/LOC101314641/LOC101296759/LOC101311731/LOC101291072/LOC101313898/LOC101291076/LOC101292199/LOC101300010/LOC105350224/LOC105350749/LOC105350327/LOC101301398/LOC101312819/LOC101302209/LOC101313782/LOC105350553/LOC101312394/LOC105350845/LOC101291695/LOC101308384/LOC105350326/LOC101307…	33	22	101290733/101306659/105350325/101312038/101304754/101311458/101314641/101296759/101311731/101291072/101291076/101292199/105350224/105350749/105350327/101312819/101302209/101313782/105350553/101312394/101291695/105350326	11	101294818/105350221/105350751/101313898/101300010/101301398/105350845/101308384/101307367/101305094/101311173
BP	GO:0008202	steroid metabolic process	4/2600	11/7726	0.536623556399297	1	101310561/101310519/101309760/101305754	LOC101310561/LOC101310519/LOC101309760/LOC101305754	4	2	101310561/101305754	2	101310519/101309760
BP	GO:0008272	sulfate transport	4/2600	11/7726	0.536623556399297	1	101313440/101305558/101298527/101299776	LOC101313440/LOC101305558/LOC101298527/LOC101299776	4	1	101298527	3	101313440/101305558/101299776
BP	GO:0072348	sulfur compound transport	4/2600	11/7726	0.536623556399297	1	101313440/101305558/101298527/101299776	LOC101313440/LOC101305558/LOC101298527/LOC101299776	4	1	101298527	3	101313440/101305558/101299776
BP	GO:0051186	cofactor metabolic process	40/2600	119/7726	0.538450101017349	1	101293695/101311878/101303737/101303154/101294972/101293744/101315071/101293378/101307582/101313707/101310390/101304443/101299584/101313011/101298957/101295413/101309304/101303142/101293315/101309186/101309015/101296609/101309379/101315315/101301920/101298919/101309082/101301532/101310779/101311692/101306148/101307487/101310114/101300962/101308723/101313491/101309818/101311125/101291841/101294251	LOC101293695/LOC101311878/LOC101303737/LOC101303154/LOC101294972/LOC101293744/LOC101315071/LOC101293378/LOC101307582/LOC101313707/LOC101310390/LOC101304443/LOC101299584/LOC101313011/LOC101298957/LOC101295413/LOC101309304/LOC101303142/LOC101293315/LOC101309186/LOC101309015/LOC101296609/LOC101309379/LOC101315315/LOC101301920/LOC101298919/LOC101309082/LOC101301532/LOC101310779/LOC101311692/LOC101306…	40	28	101311878/101303154/101294972/101293744/101315071/101293378/101307582/101313707/101310390/101304443/101313011/101298957/101295413/101309304/101303142/101293315/101309186/101309015/101309379/101301920/101298919/101301532/101311692/101310114/101308723/101313491/101309818/101311125	12	101293695/101303737/101299584/101296609/101315315/101309082/101310779/101306148/101307487/101300962/101291841/101294251
BP	GO:0044283	small molecule biosynthetic process	57/2600	170/7726	0.542967817982635	1	101311878/101309087/101303154/101294972/101293744/101293387/101293378/101310390/101304001/101299584/101302361/101298957/101309397/101309454/101293315/101310902/101306226/101314730/101309186/101307579/101296609/101299334/101302729/101298249/101301391/101292991/101304097/101298052/101303741/101311619/101311297/101314983/101302825/101309379/101312957/101301920/101308227/101309082/101302441/101310779…	LOC101311878/LOC101309087/LOC101303154/LOC101294972/LOC101293744/LOC101293387/LOC101293378/LOC101310390/LOC101304001/LOC101299584/LOC101302361/LOC101298957/LOC101309397/LOC101309454/LOC101293315/LOC101310902/LOC101306226/LOC101314730/LOC101309186/LOC101307579/LOC101296609/LOC101299334/LOC101302729/LOC101298249/LOC101301391/LOC101292991/LOC101304097/LOC101298052/LOC101303741/LOC101311619/LOC101311…	57	30	101311878/101309087/101303154/101294972/101293744/101293378/101310390/101304001/101302361/101298957/101309397/101293315/101306226/101309186/101299334/101302729/101298249/101292991/101311619/101314983/101309379/101312957/101301920/101302441/101311692/101299003/101313491/101299442/101312286/101310321	27	101293387/101299584/101309454/101310902/101314730/101307579/101296609/101301391/101304097/101298052/101303741/101311297/101302825/101308227/101309082/101310779/101307487/101314370/101300962/101297137/101296629/101313029/101313171/101299165/101308477/101291841/101294251
BP	GO:0019362	pyridine nucleotide metabolic process	16/2600	48/7726	0.572901102841002	1	101311878/101303154/101294972/101293744/101313707/101310390/101299584/101303142/101296609/101309379/101301920/101309082/101310779/101307487/101300962/101294251	LOC101311878/LOC101303154/LOC101294972/LOC101293744/LOC101313707/LOC101310390/LOC101299584/LOC101303142/LOC101296609/LOC101309379/LOC101301920/LOC101309082/LOC101310779/LOC101307487/LOC101300962/LOC101294251	16	9	101311878/101303154/101294972/101293744/101313707/101310390/101303142/101309379/101301920	7	101299584/101296609/101309082/101310779/101307487/101300962/101294251
BP	GO:0046496	nicotinamide nucleotide metabolic process	16/2600	48/7726	0.572901102841002	1	101311878/101303154/101294972/101293744/101313707/101310390/101299584/101303142/101296609/101309379/101301920/101309082/101310779/101307487/101300962/101294251	LOC101311878/LOC101303154/LOC101294972/LOC101293744/LOC101313707/LOC101310390/LOC101299584/LOC101303142/LOC101296609/LOC101309379/LOC101301920/LOC101309082/LOC101310779/LOC101307487/LOC101300962/LOC101294251	16	9	101311878/101303154/101294972/101293744/101313707/101310390/101303142/101309379/101301920	7	101299584/101296609/101309082/101310779/101307487/101300962/101294251
BP	GO:0006790	sulfur compound metabolic process	12/2600	36/7726	0.578623739107819	1	101293695/101303737/101313011/101308604/101295413/101314730/101314983/101315315/101298919/101306148/101312384/101309818	LOC101293695/LOC101303737/LOC101313011/LOC101308604/LOC101295413/LOC101314730/LOC101314983/LOC101315315/LOC101298919/LOC101306148/LOC101312384/LOC101309818	12	7	101313011/101308604/101295413/101314983/101298919/101312384/101309818	5	101293695/101303737/101314730/101315315/101306148
BP	GO:0051726	regulation of cell cycle	6/2600	18/7726	0.599144794379019	1	101314715/101297874/101293346/101294933/101301405/101301086	LOC101314715/LOC101297874/LOC101293346/LOC101294933/LOC101301405/LOC101301086	6	3	101314715/101293346/101301405	3	101297874/101294933/101301086
BP	GO:0006575	cellular modified amino acid metabolic process	5/2600	15/7726	0.606295142472096	1	101303737/101298957/101309186/101306148/101291841	LOC101303737/LOC101298957/LOC101309186/LOC101306148/LOC101291841	5	2	101298957/101309186	3	101303737/101306148/101291841
BP	GO:0006733	oxidoreduction coenzyme metabolic process	16/2600	49/7726	0.612033931612225	1	101311878/101303154/101294972/101293744/101313707/101310390/101299584/101303142/101296609/101309379/101301920/101309082/101310779/101307487/101300962/101294251	LOC101311878/LOC101303154/LOC101294972/LOC101293744/LOC101313707/LOC101310390/LOC101299584/LOC101303142/LOC101296609/LOC101309379/LOC101301920/LOC101309082/LOC101310779/LOC101307487/LOC101300962/LOC101294251	16	9	101311878/101303154/101294972/101293744/101313707/101310390/101303142/101309379/101301920	7	101299584/101296609/101309082/101310779/101307487/101300962/101294251
BP	GO:0000160	phosphorelay signal transduction system	13/2600	40/7726	0.619913494304278	1	101292682/101295449/101305215/101302360/101296304/101314338/101293581/101305309/101295652/101305046/101306455/101297038/101297826	LOC101292682/LOC101295449/LOC101305215/LOC101302360/LOC101296304/LOC101314338/LOC101293581/LOC101305309/LOC101295652/LOC101305046/LOC101306455/LOC101297038/LOC101297826	13	7	101292682/101295449/101305215/101302360/101295652/101306455/101297826	6	101296304/101314338/101293581/101305309/101305046/101297038
BP	GO:0000003	reproduction	28/2600	86/7726	0.625309898490365	1	101290733/101294818/105350325/105350221/101312038/105350751/101304754/101311458/101314641/101296759/101311731/101291076/101292199/105350224/105350749/105350327/101301398/101312819/101302209/101313782/105350553/101312394/105350845/101290914/101308384/105350326/101305094/101311173	LOC101290733/LOC101294818/LOC105350325/LOC105350221/LOC101312038/LOC105350751/LOC101304754/LOC101311458/LOC101314641/LOC101296759/LOC101311731/LOC101291076/LOC101292199/LOC105350224/LOC105350749/LOC105350327/LOC101301398/LOC101312819/LOC101302209/LOC101313782/LOC105350553/LOC101312394/LOC105350845/LOC101290914/LOC101308384/LOC105350326/LOC101305094/LOC101311173	28	19	101290733/105350325/101312038/101304754/101311458/101314641/101296759/101311731/101291076/101292199/105350224/105350749/105350327/101312819/101302209/101313782/105350553/101312394/105350326	9	101294818/105350221/105350751/101301398/105350845/101290914/101308384/101305094/101311173
BP	GO:0022414	reproductive process	28/2600	86/7726	0.625309898490365	1	101290733/101294818/105350325/105350221/101312038/105350751/101304754/101311458/101314641/101296759/101311731/101291076/101292199/105350224/105350749/105350327/101301398/101312819/101302209/101313782/105350553/101312394/105350845/101290914/101308384/105350326/101305094/101311173	LOC101290733/LOC101294818/LOC105350325/LOC105350221/LOC101312038/LOC105350751/LOC101304754/LOC101311458/LOC101314641/LOC101296759/LOC101311731/LOC101291076/LOC101292199/LOC105350224/LOC105350749/LOC105350327/LOC101301398/LOC101312819/LOC101302209/LOC101313782/LOC105350553/LOC101312394/LOC105350845/LOC101290914/LOC101308384/LOC105350326/LOC101305094/LOC101311173	28	19	101290733/105350325/101312038/101304754/101311458/101314641/101296759/101311731/101291076/101292199/105350224/105350749/105350327/101312819/101302209/101313782/105350553/101312394/105350326	9	101294818/105350221/105350751/101301398/105350845/101290914/101308384/101305094/101311173
BP	GO:0008037	cell recognition	27/2600	83/7726	0.626609655378968	1	101290733/101294818/105350325/105350221/101312038/105350751/101304754/101311458/101314641/101296759/101311731/101291076/101292199/105350224/105350749/105350327/101301398/101312819/101302209/101313782/105350553/101312394/105350845/101308384/105350326/101305094/101311173	LOC101290733/LOC101294818/LOC105350325/LOC105350221/LOC101312038/LOC105350751/LOC101304754/LOC101311458/LOC101314641/LOC101296759/LOC101311731/LOC101291076/LOC101292199/LOC105350224/LOC105350749/LOC105350327/LOC101301398/LOC101312819/LOC101302209/LOC101313782/LOC105350553/LOC101312394/LOC105350845/LOC101308384/LOC105350326/LOC101305094/LOC101311173	27	19	101290733/105350325/101312038/101304754/101311458/101314641/101296759/101311731/101291076/101292199/105350224/105350749/105350327/101312819/101302209/101313782/105350553/101312394/105350326	8	101294818/105350221/105350751/101301398/105350845/101308384/101305094/101311173
BP	GO:0009856	pollination	27/2600	83/7726	0.626609655378968	1	101290733/101294818/105350325/105350221/101312038/105350751/101304754/101311458/101314641/101296759/101311731/101291076/101292199/105350224/105350749/105350327/101301398/101312819/101302209/101313782/105350553/101312394/105350845/101308384/105350326/101305094/101311173	LOC101290733/LOC101294818/LOC105350325/LOC105350221/LOC101312038/LOC105350751/LOC101304754/LOC101311458/LOC101314641/LOC101296759/LOC101311731/LOC101291076/LOC101292199/LOC105350224/LOC105350749/LOC105350327/LOC101301398/LOC101312819/LOC101302209/LOC101313782/LOC105350553/LOC101312394/LOC105350845/LOC101308384/LOC105350326/LOC101305094/LOC101311173	27	19	101290733/105350325/101312038/101304754/101311458/101314641/101296759/101311731/101291076/101292199/105350224/105350749/105350327/101312819/101302209/101313782/105350553/101312394/105350326	8	101294818/105350221/105350751/101301398/105350845/101308384/101305094/101311173
BP	GO:0009875	pollen-pistil interaction	27/2600	83/7726	0.626609655378968	1	101290733/101294818/105350325/105350221/101312038/105350751/101304754/101311458/101314641/101296759/101311731/101291076/101292199/105350224/105350749/105350327/101301398/101312819/101302209/101313782/105350553/101312394/105350845/101308384/105350326/101305094/101311173	LOC101290733/LOC101294818/LOC105350325/LOC105350221/LOC101312038/LOC105350751/LOC101304754/LOC101311458/LOC101314641/LOC101296759/LOC101311731/LOC101291076/LOC101292199/LOC105350224/LOC105350749/LOC105350327/LOC101301398/LOC101312819/LOC101302209/LOC101313782/LOC105350553/LOC101312394/LOC105350845/LOC101308384/LOC105350326/LOC101305094/LOC101311173	27	19	101290733/105350325/101312038/101304754/101311458/101314641/101296759/101311731/101291076/101292199/105350224/105350749/105350327/101312819/101302209/101313782/105350553/101312394/105350326	8	101294818/105350221/105350751/101301398/105350845/101308384/101305094/101311173
BP	GO:0044706	multi-multicellular organism process	27/2600	83/7726	0.626609655378968	1	101290733/101294818/105350325/105350221/101312038/105350751/101304754/101311458/101314641/101296759/101311731/101291076/101292199/105350224/105350749/105350327/101301398/101312819/101302209/101313782/105350553/101312394/105350845/101308384/105350326/101305094/101311173	LOC101290733/LOC101294818/LOC105350325/LOC105350221/LOC101312038/LOC105350751/LOC101304754/LOC101311458/LOC101314641/LOC101296759/LOC101311731/LOC101291076/LOC101292199/LOC105350224/LOC105350749/LOC105350327/LOC101301398/LOC101312819/LOC101302209/LOC101313782/LOC105350553/LOC101312394/LOC105350845/LOC101308384/LOC105350326/LOC101305094/LOC101311173	27	19	101290733/105350325/101312038/101304754/101311458/101314641/101296759/101311731/101291076/101292199/105350224/105350749/105350327/101312819/101302209/101313782/105350553/101312394/105350326	8	101294818/105350221/105350751/101301398/105350845/101308384/101305094/101311173
BP	GO:0048544	recognition of pollen	27/2600	83/7726	0.626609655378968	1	101290733/101294818/105350325/105350221/101312038/105350751/101304754/101311458/101314641/101296759/101311731/101291076/101292199/105350224/105350749/105350327/101301398/101312819/101302209/101313782/105350553/101312394/105350845/101308384/105350326/101305094/101311173	LOC101290733/LOC101294818/LOC105350325/LOC105350221/LOC101312038/LOC105350751/LOC101304754/LOC101311458/LOC101314641/LOC101296759/LOC101311731/LOC101291076/LOC101292199/LOC105350224/LOC105350749/LOC105350327/LOC101301398/LOC101312819/LOC101302209/LOC101313782/LOC105350553/LOC101312394/LOC105350845/LOC101308384/LOC105350326/LOC101305094/LOC101311173	27	19	101290733/105350325/101312038/101304754/101311458/101314641/101296759/101311731/101291076/101292199/105350224/105350749/105350327/101312819/101302209/101313782/105350553/101312394/105350326	8	101294818/105350221/105350751/101301398/105350845/101308384/101305094/101311173
BP	GO:0016053	organic acid biosynthetic process	45/2600	138/7726	0.634636410356172	1	101311878/101303154/101294972/101293744/101293387/101310390/101299584/101298957/101309397/101309454/101310902/101306226/101309186/101307579/101296609/101299334/101302729/101298249/101301391/101292991/101304097/101311619/101311297/101314983/101302825/101309379/101312957/101301920/101308227/101309082/101310779/101307487/101299003/101314370/101300962/101297137/101299442/101312286/101313029/101313171…	LOC101311878/LOC101303154/LOC101294972/LOC101293744/LOC101293387/LOC101310390/LOC101299584/LOC101298957/LOC101309397/LOC101309454/LOC101310902/LOC101306226/LOC101309186/LOC101307579/LOC101296609/LOC101299334/LOC101302729/LOC101298249/LOC101301391/LOC101292991/LOC101304097/LOC101311619/LOC101311297/LOC101314983/LOC101302825/LOC101309379/LOC101312957/LOC101301920/LOC101308227/LOC101309082/LOC101310…	45	22	101311878/101303154/101294972/101293744/101310390/101298957/101309397/101306226/101309186/101299334/101302729/101298249/101292991/101311619/101314983/101309379/101312957/101301920/101299003/101299442/101312286/101310321	23	101293387/101299584/101309454/101310902/101307579/101296609/101301391/101304097/101311297/101302825/101308227/101309082/101310779/101307487/101314370/101300962/101297137/101313029/101313171/101299165/101308477/101291841/101294251
BP	GO:0046394	carboxylic acid biosynthetic process	45/2600	138/7726	0.634636410356172	1	101311878/101303154/101294972/101293744/101293387/101310390/101299584/101298957/101309397/101309454/101310902/101306226/101309186/101307579/101296609/101299334/101302729/101298249/101301391/101292991/101304097/101311619/101311297/101314983/101302825/101309379/101312957/101301920/101308227/101309082/101310779/101307487/101299003/101314370/101300962/101297137/101299442/101312286/101313029/101313171…	LOC101311878/LOC101303154/LOC101294972/LOC101293744/LOC101293387/LOC101310390/LOC101299584/LOC101298957/LOC101309397/LOC101309454/LOC101310902/LOC101306226/LOC101309186/LOC101307579/LOC101296609/LOC101299334/LOC101302729/LOC101298249/LOC101301391/LOC101292991/LOC101304097/LOC101311619/LOC101311297/LOC101314983/LOC101302825/LOC101309379/LOC101312957/LOC101301920/LOC101308227/LOC101309082/LOC101310…	45	22	101311878/101303154/101294972/101293744/101310390/101298957/101309397/101306226/101309186/101299334/101302729/101298249/101292991/101311619/101314983/101309379/101312957/101301920/101299003/101299442/101312286/101310321	23	101293387/101299584/101309454/101310902/101307579/101296609/101301391/101304097/101311297/101302825/101308227/101309082/101310779/101307487/101314370/101300962/101297137/101313029/101313171/101299165/101308477/101291841/101294251
BP	GO:0006811	ion transport	110/2600	335/7726	0.647084353603189	1	101298049/101310050/101303013/101315150/101301522/101310511/101299200/101302850/101314615/101297616/101295209/101312124/101293844/101312907/101302668/101297009/101313741/101293173/101294228/101309133/101302479/101296842/101314704/101311547/105351056/101299963/101293299/101312841/101299290/101297910/101312623/105350089/101296870/101313440/101303098/101312129/101298395/101313169/101304782/101294137…	LOC101298049/LOC101310050/LOC101303013/LOC101315150/LOC101301522/LOC101310511/LOC101299200/LOC101302850/LOC101314615/LOC101297616/LOC101295209/LOC101312124/LOC101293844/LOC101312907/LOC101302668/LOC101297009/LOC101313741/LOC101293173/LOC101294228/LOC101309133/LOC101302479/LOC101296842/LOC101314704/LOC101311547/LOC105351056/LOC101299963/LOC101293299/LOC101312841/LOC101299290/LOC101297910/LOC101312…	110	44	101310050/101302850/101314615/101297616/101297009/101294228/101296842/101312841/101299290/101297910/101312623/105350089/101312129/101298395/101294137/105352854/101310186/101295582/101304657/101303851/101293859/101299679/101305793/101308782/101307676/101304867/101307427/101299839/101291604/101307839/101297341/101301546/101308225/101312628/101306469/101298527/101313234/101315206/101315293/101296404…	66	101298049/101303013/101315150/101301522/101310511/101299200/101295209/101312124/101293844/101312907/101302668/101313741/101293173/101309133/101302479/101314704/101311547/105351056/101299963/101293299/101296870/101313440/101303098/101313169/101304782/101312010/101307739/101299635/101295220/101314660/10251490/101308349/101296347/101305558/101309639/105353149/101312250/101313465/101296790/101310854/…
BP	GO:0070647	protein modification by small protein conjugation or removal	26/2600	81/7726	0.657187432381654	1	101303479/101302886/101296937/101298643/101314711/101314945/101304336/101309167/101306196/101307995/101308642/101304698/101300635/101305646/101304017/101308952/101294458/101312243/101305786/101299251/101292344/101304597/101301973/105352971/101302981/101312873	LOC101303479/LOC101302886/LOC101296937/LOC101298643/LOC101314711/LOC101314945/LOC101304336/LOC101309167/LOC101306196/LOC101307995/LOC101308642/LOC101304698/LOC101300635/LOC101305646/LOC101304017/LOC101308952/LOC101294458/LOC101312243/LOC101305786/LOC101299251/LOC101292344/LOC101304597/LOC101301973/LOC105352971/LOC101302981/LOC101312873	26	13	101303479/101296937/101314945/101304336/101306196/101307995/101304698/101305646/101304017/101312243/101299251/101304597/101312873	13	101302886/101298643/101314711/101309167/101308642/101300635/101308952/101294458/101305786/101292344/101301973/105352971/101302981
BP	GO:0034655	nucleobase-containing compound catabolic process	16/2600	51/7726	0.684904988375807	1	101311878/101303154/101294972/101293744/101310390/101299584/101296609/101309379/101301920/101309082/101310779/101307487/101300962/101312828/105350282/101294251	LOC101311878/LOC101303154/LOC101294972/LOC101293744/LOC101310390/LOC101299584/LOC101296609/LOC101309379/LOC101301920/LOC101309082/LOC101310779/LOC101307487/LOC101300962/LOC101312828/LOC105350282/LOC101294251	16	7	101311878/101303154/101294972/101293744/101310390/101309379/101301920	9	101299584/101296609/101309082/101310779/101307487/101300962/101312828/105350282/101294251
BP	GO:0009605	response to external stimulus	4/2600	13/7726	0.686492097730172	1	101306611/105352594/101306643/105351967	LOC101306611/LOC105352594/LOC101306643/LOC105351967	4	2	101306611/105351967	2	105352594/101306643
BP	GO:0015936	coenzyme A metabolic process	4/2600	13/7726	0.686492097730172	1	101307582/101309304/101309015/101308723	LOC101307582/LOC101309304/LOC101309015/LOC101308723	4	4	101307582/101309304/101309015/101308723	0
BP	GO:0006074	(1->3)-beta-D-glucan metabolic process	3/2600	10/7726	0.708432881939715	1	101313825/101291950/101291654	LOC101313825/LOC101291950/LOC101291654	3	1	101313825	2	101291950/101291654
BP	GO:0006075	(1->3)-beta-D-glucan biosynthetic process	3/2600	10/7726	0.708432881939715	1	101313825/101291950/101291654	LOC101313825/LOC101291950/LOC101291654	3	1	101313825	2	101291950/101291654
BP	GO:0006694	steroid biosynthetic process	3/2600	10/7726	0.708432881939715	1	101310561/101310519/101309760	LOC101310561/LOC101310519/LOC101309760	3	1	101310561	2	101310519/101309760
BP	GO:0033014	tetrapyrrole biosynthetic process	5/2600	17/7726	0.728170422427406	1	101315071/101304443/101302076/101310196/101310114	LOC101315071/LOC101304443/LOC101302076/LOC101310196/LOC101310114	5	5	101315071/101304443/101302076/101310196/101310114	0
BP	GO:0006006	glucose metabolic process	4/2600	14/7726	0.74716297461366	1	101302361/101307514/101296629/101310247	LOC101302361/LOC101307514/LOC101296629/LOC101310247	4	1	101302361	3	101307514/101296629/101310247
BP	GO:0042440	pigment metabolic process	4/2600	14/7726	0.74716297461366	1	101304443/101300786/101310114/101304999	LOC101304443/LOC101300786/LOC101310114/LOC101304999	4	2	101304443/101310114	2	101300786/101304999
BP	GO:0019318	hexose metabolic process	7/2600	24/7726	0.747828796156684	1	101302361/101297194/101307514/101310406/101310692/101296629/101310247	LOC101302361/LOC101297194/LOC101307514/LOC101310406/LOC101310692/LOC101296629/LOC101310247	7	1	101302361	6	101297194/101307514/101310406/101310692/101296629/101310247
BP	GO:0019725	cellular homeostasis	26/2600	85/7726	0.761223938179223	1	101312509/101300345/101293900/101298880/101297718/101312911/101299174/101293015/101315198/101307116/101308593/101299464/101296449/101295547/101296464/101291254/101308918/101298010/101292796/101309610/101298306/101290855/101292650/101313655/101299024/101300638	LOC101312509/LOC101300345/LOC101293900/LOC101298880/LOC101297718/LOC101312911/LOC101299174/LOC101293015/LOC101315198/LOC101307116/LOC101308593/LOC101299464/LOC101296449/LOC101295547/LOC101296464/LOC101291254/LOC101308918/LOC101298010/LOC101292796/LOC101309610/LOC101298306/LOC101290855/LOC101292650/LOC101313655/LOC101299024/LOC101300638	26	17	101300345/101293900/101298880/101297718/101299174/101293015/101308593/101299464/101296449/101295547/101296464/101291254/101298010/101292796/101309610/101298306/101300638	9	101312509/101312911/101315198/101307116/101308918/101290855/101292650/101313655/101299024
BP	GO:0071804	cellular potassium ion transport	6/2600	21/7726	0.761340253040943	1	101312907/101303851/101304867/101310854/101312628/101305106	LOC101312907/LOC101303851/LOC101304867/LOC101310854/LOC101312628/LOC101305106	6	4	101303851/101304867/101312628/101305106	2	101312907/101310854
BP	GO:0071805	potassium ion transmembrane transport	6/2600	21/7726	0.761340253040943	1	101312907/101303851/101304867/101310854/101312628/101305106	LOC101312907/LOC101303851/LOC101304867/LOC101310854/LOC101312628/LOC101305106	6	4	101303851/101304867/101312628/101305106	2	101312907/101310854
BP	GO:0016226	iron-sulfur cluster assembly	3/2600	11/7726	0.772861379017372	1	101295413/101315315/101309818	LOC101295413/LOC101315315/LOC101309818	3	2	101295413/101309818	1	101315315
BP	GO:0031163	metallo-sulfur cluster assembly	3/2600	11/7726	0.772861379017372	1	101295413/101315315/101309818	LOC101295413/LOC101315315/LOC101309818	3	2	101295413/101309818	1	101315315
BP	GO:0044272	sulfur compound biosynthetic process	5/2600	18/7726	0.777795663984478	1	101293695/101313011/101314730/101314983/101298919	LOC101293695/LOC101313011/LOC101314730/LOC101314983/LOC101298919	5	3	101313011/101314983/101298919	2	101293695/101314730
BP	GO:0045454	cell redox homeostasis	25/2600	83/7726	0.787193858805595	1	101312509/101300345/101293900/101298880/101297718/101312911/101299174/101315198/101307116/101308593/101299464/101296449/101295547/101296464/101291254/101308918/101298010/101292796/101309610/101298306/101290855/101292650/101313655/101299024/101300638	LOC101312509/LOC101300345/LOC101293900/LOC101298880/LOC101297718/LOC101312911/LOC101299174/LOC101315198/LOC101307116/LOC101308593/LOC101299464/LOC101296449/LOC101295547/LOC101296464/LOC101291254/LOC101308918/LOC101298010/LOC101292796/LOC101309610/LOC101298306/LOC101290855/LOC101292650/LOC101313655/LOC101299024/LOC101300638	25	16	101300345/101293900/101298880/101297718/101299174/101308593/101299464/101296449/101295547/101296464/101291254/101298010/101292796/101309610/101298306/101300638	9	101312509/101312911/101315198/101307116/101308918/101290855/101292650/101313655/101299024
BP	GO:0006754	ATP biosynthetic process	16/2600	55/7726	0.804395576496453	1	101311878/101303154/101294972/101293744/101310390/101299584/101296609/101309379/101301920/101309082/101310779/101307487/101300962/10251491/10251493/101294251	LOC101311878/LOC101303154/LOC101294972/LOC101293744/LOC101310390/LOC101299584/LOC101296609/LOC101309379/LOC101301920/LOC101309082/LOC101310779/LOC101307487/LOC101300962/atpF/atpI/LOC101294251	16	7	101311878/101303154/101294972/101293744/101310390/101309379/101301920	9	101299584/101296609/101309082/101310779/101307487/101300962/10251491/10251493/101294251
BP	GO:0022402	cell cycle process	5/2600	19/7726	0.820119126448926	1	101297874/101294933/101301405/101301086/101299752	LOC101297874/LOC101294933/LOC101301405/LOC101301086/LOC101299752	5	2	101301405/101299752	3	101297874/101294933/101301086
BP	GO:0042592	homeostatic process	27/2600	91/7726	0.820808920562436	1	101312509/101300345/101293900/101298880/101297718/101312911/101299174/101293015/101315198/101307116/101308593/101299464/101296449/101295547/101296464/101291254/101308918/101298010/101292796/101309610/101313170/101298306/101290855/101292650/101313655/101299024/101300638	LOC101312509/LOC101300345/LOC101293900/LOC101298880/LOC101297718/LOC101312911/LOC101299174/LOC101293015/LOC101315198/LOC101307116/LOC101308593/LOC101299464/LOC101296449/LOC101295547/LOC101296464/LOC101291254/LOC101308918/LOC101298010/LOC101292796/LOC101309610/LOC101313170/LOC101298306/LOC101290855/LOC101292650/LOC101313655/LOC101299024/LOC101300638	27	17	101300345/101293900/101298880/101297718/101299174/101293015/101308593/101299464/101296449/101295547/101296464/101291254/101298010/101292796/101309610/101298306/101300638	10	101312509/101312911/101315198/101307116/101308918/101313170/101290855/101292650/101313655/101299024
BP	GO:0005996	monosaccharide metabolic process	7/2600	26/7726	0.824364845250748	1	101302361/101297194/101307514/101310406/101310692/101296629/101310247	LOC101302361/LOC101297194/LOC101307514/LOC101310406/LOC101310692/LOC101296629/LOC101310247	7	1	101302361	6	101297194/101307514/101310406/101310692/101296629/101310247
BP	GO:0007034	vacuolar transport	3/2600	12/7726	0.825100099093385	1	101311994/101310458/101303414	LOC101311994/LOC101310458/LOC101303414	3	3	101311994/101310458/101303414	0
BP	GO:0015980	energy derivation by oxidation of organic compounds	3/2600	12/7726	0.825100099093385	1	101292407/10251551/101300243	LOC101292407/petB/LOC101300243	3	0		3	101292407/10251551/101300243
BP	GO:0042398	cellular modified amino acid biosynthetic process	3/2600	12/7726	0.825100099093385	1	101298957/101309186/101291841	LOC101298957/LOC101309186/LOC101291841	3	2	101298957/101309186	1	101291841
BP	GO:0045333	cellular respiration	3/2600	12/7726	0.825100099093385	1	101292407/10251551/101300243	LOC101292407/petB/LOC101300243	3	0		3	101292407/10251551/101300243
BP	GO:0006813	potassium ion transport	6/2600	23/7726	0.838837073258823	1	101312907/101303851/101304867/101310854/101312628/101305106	LOC101312907/LOC101303851/LOC101304867/LOC101310854/LOC101312628/LOC101305106	6	4	101303851/101304867/101312628/101305106	2	101312907/101310854
BP	GO:0035556	intracellular signal transduction	34/2600	115/7726	0.849658447578928	1	101299440/101311837/101292682/101302496/101295449/101305215/101309388/101310871/101313658/101303100/101302360/101303122/101296304/101296142/101303745/101295814/101314338/101293581/101305309/101295652/101302205/101300582/101301202/101304494/101305046/101314647/101302518/101306455/101314124/101297038/105350132/101297826/101306893/101302980	LOC101299440/LOC101311837/LOC101292682/LOC101302496/LOC101295449/LOC101305215/LOC101309388/LOC101310871/LOC101313658/LOC101303100/LOC101302360/LOC101303122/LOC101296304/LOC101296142/LOC101303745/LOC101295814/LOC101314338/LOC101293581/LOC101305309/LOC101295652/LOC101302205/LOC101300582/LOC101301202/LOC101304494/LOC101305046/LOC101314647/LOC101302518/LOC101306455/LOC101314124/LOC101297038/LOC105350…	34	19	101299440/101311837/101292682/101302496/101295449/101305215/101309388/101310871/101313658/101303100/101302360/101303122/101296142/101295652/101302205/101300582/101314647/101306455/101297826	15	101296304/101303745/101295814/101314338/101293581/101305309/101301202/101304494/101305046/101302518/101314124/101297038/105350132/101306893/101302980
BP	GO:0015698	inorganic anion transport	7/2600	27/7726	0.855118359095204	1	101312124/101313440/101314660/101305558/101298527/101313419/101299776	LOC101312124/LOC101313440/LOC101314660/LOC101305558/LOC101298527/LOC101313419/LOC101299776	7	2	101298527/101313419	5	101312124/101313440/101314660/101305558/101299776
BP	GO:0006470	protein dephosphorylation	5/2600	20/7726	0.855678083779897	1	101293432/101294692/101299997/101305133/101312826	LOC101293432/LOC101294692/LOC101299997/LOC101305133/LOC101312826	5	1	101305133	4	101293432/101294692/101299997/101312826
BP	GO:0016311	dephosphorylation	5/2600	20/7726	0.855678083779897	1	101293432/101294692/101299997/101305133/101312826	LOC101293432/LOC101294692/LOC101299997/LOC101305133/LOC101312826	5	1	101305133	4	101293432/101294692/101299997/101312826
BP	GO:0070972	protein localization to endoplasmic reticulum	5/2600	20/7726	0.855678083779897	1	101290796/101307366/101309205/101297599/101300103	LOC101290796/LOC101307366/LOC101309205/LOC101297599/LOC101300103	5	4	101290796/101307366/101297599/101300103	1	101309205
BP	GO:0046034	ATP metabolic process	18/2600	64/7726	0.85887479534646	1	101311878/101303154/101294972/101293744/101310390/101299584/101296609/101309379/10251490/101301920/101309082/101310779/101307487/101300962/10251491/10251526/10251493/101294251	LOC101311878/LOC101303154/LOC101294972/LOC101293744/LOC101310390/LOC101299584/LOC101296609/LOC101309379/atpA/LOC101301920/LOC101309082/LOC101310779/LOC101307487/LOC101300962/atpF/atpB/atpI/LOC101294251	18	7	101311878/101303154/101294972/101293744/101310390/101309379/101301920	11	101299584/101296609/10251490/101309082/101310779/101307487/101300962/10251491/10251526/10251493/101294251
BP	GO:0009127	purine nucleoside monophosphate biosynthetic process	17/2600	61/7726	0.864216875834481	1	101311878/101303154/101294972/101293744/101310390/101299584/101296609/101309379/101301920/101309082/101310779/101307487/101300962/10251491/10251493/101294251/101303166	LOC101311878/LOC101303154/LOC101294972/LOC101293744/LOC101310390/LOC101299584/LOC101296609/LOC101309379/LOC101301920/LOC101309082/LOC101310779/LOC101307487/LOC101300962/atpF/atpI/LOC101294251/LOC101303166	17	7	101311878/101303154/101294972/101293744/101310390/101309379/101301920	10	101299584/101296609/101309082/101310779/101307487/101300962/10251491/10251493/101294251/101303166
BP	GO:0009156	ribonucleoside monophosphate biosynthetic process	17/2600	61/7726	0.864216875834481	1	101311878/101303154/101294972/101293744/101310390/101299584/101296609/101309379/101301920/101309082/101310779/101307487/101300962/10251491/10251493/101294251/101303166	LOC101311878/LOC101303154/LOC101294972/LOC101293744/LOC101310390/LOC101299584/LOC101296609/LOC101309379/LOC101301920/LOC101309082/LOC101310779/LOC101307487/LOC101300962/atpF/atpI/LOC101294251/LOC101303166	17	7	101311878/101303154/101294972/101293744/101310390/101309379/101301920	10	101299584/101296609/101309082/101310779/101307487/101300962/10251491/10251493/101294251/101303166
BP	GO:0009168	purine ribonucleoside monophosphate biosynthetic process	17/2600	61/7726	0.864216875834481	1	101311878/101303154/101294972/101293744/101310390/101299584/101296609/101309379/101301920/101309082/101310779/101307487/101300962/10251491/10251493/101294251/101303166	LOC101311878/LOC101303154/LOC101294972/LOC101293744/LOC101310390/LOC101299584/LOC101296609/LOC101309379/LOC101301920/LOC101309082/LOC101310779/LOC101307487/LOC101300962/atpF/atpI/LOC101294251/LOC101303166	17	7	101311878/101303154/101294972/101293744/101310390/101309379/101301920	10	101299584/101296609/101309082/101310779/101307487/101300962/10251491/10251493/101294251/101303166
BP	GO:0006612	protein targeting to membrane	3/2600	13/7726	0.866682499502348	1	101290796/101297599/101300103	LOC101290796/LOC101297599/LOC101300103	3	3	101290796/101297599/101300103	0
BP	GO:0006613	cotranslational protein targeting to membrane	3/2600	13/7726	0.866682499502348	1	101290796/101297599/101300103	LOC101290796/LOC101297599/LOC101300103	3	3	101290796/101297599/101300103	0
BP	GO:0006614	SRP-dependent cotranslational protein targeting to membrane	3/2600	13/7726	0.866682499502348	1	101290796/101297599/101300103	LOC101290796/LOC101297599/LOC101300103	3	3	101290796/101297599/101300103	0
BP	GO:0006778	porphyrin-containing compound metabolic process	3/2600	13/7726	0.866682499502348	1	101315071/101304443/101310114	LOC101315071/LOC101304443/LOC101310114	3	3	101315071/101304443/101310114	0
BP	GO:0015074	DNA integration	3/2600	13/7726	0.866682499502348	1	105350221/105352746/101298689	LOC105350221/LOC105352746/LOC101298689	3	0		3	105350221/105352746/101298689
BP	GO:0031123	RNA 3'-end processing	3/2600	13/7726	0.866682499502348	1	101298866/101302376/101295480	LOC101298866/LOC101302376/LOC101295480	3	3	101298866/101302376/101295480	0
BP	GO:0045047	protein targeting to ER	3/2600	13/7726	0.866682499502348	1	101290796/101297599/101300103	LOC101290796/LOC101297599/LOC101300103	3	3	101290796/101297599/101300103	0
BP	GO:0072599	establishment of protein localization to endoplasmic reticulum	3/2600	13/7726	0.866682499502348	1	101290796/101297599/101300103	LOC101290796/LOC101297599/LOC101300103	3	3	101290796/101297599/101300103	0
BP	GO:0046700	heterocycle catabolic process	16/2600	58/7726	0.869845340585386	1	101311878/101303154/101294972/101293744/101310390/101299584/101296609/101309379/101301920/101309082/101310779/101307487/101300962/101312828/105350282/101294251	LOC101311878/LOC101303154/LOC101294972/LOC101293744/LOC101310390/LOC101299584/LOC101296609/LOC101309379/LOC101301920/LOC101309082/LOC101310779/LOC101307487/LOC101300962/LOC101312828/LOC105350282/LOC101294251	16	7	101311878/101303154/101294972/101293744/101310390/101309379/101301920	9	101299584/101296609/101309082/101310779/101307487/101300962/101312828/105350282/101294251
BP	GO:0033865	nucleoside bisphosphate metabolic process	4/2600	17/7726	0.875535979886368	1	101307582/101309304/101309015/101308723	LOC101307582/LOC101309304/LOC101309015/LOC101308723	4	4	101307582/101309304/101309015/101308723	0
BP	GO:0033875	ribonucleoside bisphosphate metabolic process	4/2600	17/7726	0.875535979886368	1	101307582/101309304/101309015/101308723	LOC101307582/LOC101309304/LOC101309015/LOC101308723	4	4	101307582/101309304/101309015/101308723	0
BP	GO:0034032	purine nucleoside bisphosphate metabolic process	4/2600	17/7726	0.875535979886368	1	101307582/101309304/101309015/101308723	LOC101307582/LOC101309304/LOC101309015/LOC101308723	4	4	101307582/101309304/101309015/101308723	0
BP	GO:0044282	small molecule catabolic process	4/2600	17/7726	0.875535979886368	1	101302448/101293781/101308733/101304030	LOC101302448/LOC101293781/LOC101308733/LOC101304030	4	4	101302448/101293781/101308733/101304030	0
BP	GO:0007017	microtubule-based process	21/2600	75/7726	0.878886492701708	1	101294349/101313387/101293857/101313997/101306719/101305942/101310973/101305609/101308803/101312423/101300397/101300482/101292731/101314984/101304853/101304022/101310521/101299855/101299752/105349795/101314731	LOC101294349/LOC101313387/LOC101293857/LOC101313997/LOC101306719/LOC101305942/LOC101310973/LOC101305609/LOC101308803/LOC101312423/LOC101300397/LOC101300482/LOC101292731/LOC101314984/LOC101304853/LOC101304022/LOC101310521/LOC101299855/LOC101299752/LOC105349795/LOC101314731	21	4	101313387/101310973/101292731/101299752	17	101294349/101293857/101313997/101306719/101305942/101305609/101308803/101312423/101300397/101300482/101314984/101304853/101304022/101310521/101299855/105349795/101314731
BP	GO:0009124	nucleoside monophosphate biosynthetic process	17/2600	62/7726	0.88192449831487	1	101311878/101303154/101294972/101293744/101310390/101299584/101296609/101309379/101301920/101309082/101310779/101307487/101300962/10251491/10251493/101294251/101303166	LOC101311878/LOC101303154/LOC101294972/LOC101293744/LOC101310390/LOC101299584/LOC101296609/LOC101309379/LOC101301920/LOC101309082/LOC101310779/LOC101307487/LOC101300962/atpF/atpI/LOC101294251/LOC101303166	17	7	101311878/101303154/101294972/101293744/101310390/101309379/101301920	10	101299584/101296609/101309082/101310779/101307487/101300962/10251491/10251493/101294251/101303166
BP	GO:0034220	ion transmembrane transport	27/2600	95/7726	0.88510674680556	1	101312907/101302668/101297009/101302479/101299963/101303098/101312129/101312010/101304657/10251490/101308349/101303851/101305793/101309639/101304867/101310854/101310016/101309830/101312628/10251491/101308053/10251526/101299972/101305251/101296404/101305106/10251493	LOC101312907/LOC101302668/LOC101297009/LOC101302479/LOC101299963/LOC101303098/LOC101312129/LOC101312010/LOC101304657/atpA/LOC101308349/LOC101303851/LOC101305793/LOC101309639/LOC101304867/LOC101310854/LOC101310016/LOC101309830/LOC101312628/atpF/LOC101308053/atpB/LOC101299972/LOC101305251/LOC101296404/LOC101305106/atpI	27	9	101297009/101312129/101304657/101303851/101305793/101304867/101312628/101296404/101305106	18	101312907/101302668/101302479/101299963/101303098/101312010/10251490/101308349/101309639/101310854/101310016/101309830/10251491/101308053/10251526/101299972/101305251/10251493
BP	GO:0006605	protein targeting	5/2600	21/7726	0.88515865588582	1	101290796/101292799/101313302/101297599/101300103	LOC101290796/LOC101292799/LOC101313302/LOC101297599/LOC101300103	5	5	101290796/101292799/101313302/101297599/101300103	0
BP	GO:0009142	nucleoside triphosphate biosynthetic process	16/2600	59/7726	0.8873789564639	1	101311878/101303154/101294972/101293744/101310390/101299584/101296609/101309379/101301920/101309082/101310779/101307487/101300962/10251491/10251493/101294251	LOC101311878/LOC101303154/LOC101294972/LOC101293744/LOC101310390/LOC101299584/LOC101296609/LOC101309379/LOC101301920/LOC101309082/LOC101310779/LOC101307487/LOC101300962/atpF/atpI/LOC101294251	16	7	101311878/101303154/101294972/101293744/101310390/101309379/101301920	9	101299584/101296609/101309082/101310779/101307487/101300962/10251491/10251493/101294251
BP	GO:0009145	purine nucleoside triphosphate biosynthetic process	16/2600	59/7726	0.8873789564639	1	101311878/101303154/101294972/101293744/101310390/101299584/101296609/101309379/101301920/101309082/101310779/101307487/101300962/10251491/10251493/101294251	LOC101311878/LOC101303154/LOC101294972/LOC101293744/LOC101310390/LOC101299584/LOC101296609/LOC101309379/LOC101301920/LOC101309082/LOC101310779/LOC101307487/LOC101300962/atpF/atpI/LOC101294251	16	7	101311878/101303154/101294972/101293744/101310390/101309379/101301920	9	101299584/101296609/101309082/101310779/101307487/101300962/10251491/10251493/101294251
BP	GO:0009201	ribonucleoside triphosphate biosynthetic process	16/2600	59/7726	0.8873789564639	1	101311878/101303154/101294972/101293744/101310390/101299584/101296609/101309379/101301920/101309082/101310779/101307487/101300962/10251491/10251493/101294251	LOC101311878/LOC101303154/LOC101294972/LOC101293744/LOC101310390/LOC101299584/LOC101296609/LOC101309379/LOC101301920/LOC101309082/LOC101310779/LOC101307487/LOC101300962/atpF/atpI/LOC101294251	16	7	101311878/101303154/101294972/101293744/101310390/101309379/101301920	9	101299584/101296609/101309082/101310779/101307487/101300962/10251491/10251493/101294251
BP	GO:0009206	purine ribonucleoside triphosphate biosynthetic process	16/2600	59/7726	0.8873789564639	1	101311878/101303154/101294972/101293744/101310390/101299584/101296609/101309379/101301920/101309082/101310779/101307487/101300962/10251491/10251493/101294251	LOC101311878/LOC101303154/LOC101294972/LOC101293744/LOC101310390/LOC101299584/LOC101296609/LOC101309379/LOC101301920/LOC101309082/LOC101310779/LOC101307487/LOC101300962/atpF/atpI/LOC101294251	16	7	101311878/101303154/101294972/101293744/101310390/101309379/101301920	9	101299584/101296609/101309082/101310779/101307487/101300962/10251491/10251493/101294251
BP	GO:0044270	cellular nitrogen compound catabolic process	16/2600	59/7726	0.8873789564639	1	101311878/101303154/101294972/101293744/101310390/101299584/101296609/101309379/101301920/101309082/101310779/101307487/101300962/101312828/105350282/101294251	LOC101311878/LOC101303154/LOC101294972/LOC101293744/LOC101310390/LOC101299584/LOC101296609/LOC101309379/LOC101301920/LOC101309082/LOC101310779/LOC101307487/LOC101300962/LOC101312828/LOC105350282/LOC101294251	16	7	101311878/101303154/101294972/101293744/101310390/101309379/101301920	9	101299584/101296609/101309082/101310779/101307487/101300962/101312828/105350282/101294251
BP	GO:1901361	organic cyclic compound catabolic process	16/2600	59/7726	0.8873789564639	1	101311878/101303154/101294972/101293744/101310390/101299584/101296609/101309379/101301920/101309082/101310779/101307487/101300962/101312828/105350282/101294251	LOC101311878/LOC101303154/LOC101294972/LOC101293744/LOC101310390/LOC101299584/LOC101296609/LOC101309379/LOC101301920/LOC101309082/LOC101310779/LOC101307487/LOC101300962/LOC101312828/LOC105350282/LOC101294251	16	7	101311878/101303154/101294972/101293744/101310390/101309379/101301920	9	101299584/101296609/101309082/101310779/101307487/101300962/101312828/105350282/101294251
BP	GO:0006904	vesicle docking involved in exocytosis	3/2600	14/7726	0.8992787335629	1	101312000/101295418/101298023	LOC101312000/LOC101295418/LOC101298023	3	1	101312000	2	101295418/101298023
BP	GO:0140029	exocytic process	3/2600	14/7726	0.8992787335629	1	101312000/101295418/101298023	LOC101312000/LOC101295418/LOC101298023	3	1	101312000	2	101295418/101298023
BP	GO:0006220	pyrimidine nucleotide metabolic process	2/2600	10/7726	0.899784030304304	1	101301645/101300223	LOC101301645/LOC101300223	2	1	101300223	1	101301645
BP	GO:0061024	membrane organization	2/2600	10/7726	0.899784030304304	1	101299802/101306863	LOC101299802/LOC101306863	2	2	101299802/101306863	0
BP	GO:0070925	organelle assembly	2/2600	10/7726	0.899784030304304	1	101296370/101299752	LOC101296370/LOC101299752	2	1	101299752	1	101296370
BP	GO:0006812	cation transport	60/2600	202/7726	0.900571705326073	1	101298049/101310050/101303013/101315150/101301522/101310511/101299200/101295209/101293844/101312907/101302668/101313741/101293173/101309133/101302479/101296842/101314704/101311547/105351056/101312841/101312623/105350089/101298395/101304782/101294137/101310186/101295582/101299635/101295220/10251490/101296347/101303851/101293859/101312250/101308782/101307676/101304867/101299839/101310854/101297341/…	LOC101298049/LOC101310050/LOC101303013/LOC101315150/LOC101301522/LOC101310511/LOC101299200/LOC101295209/LOC101293844/LOC101312907/LOC101302668/LOC101313741/LOC101293173/LOC101309133/LOC101302479/LOC101296842/LOC101314704/LOC101311547/LOC105351056/LOC101312841/LOC101312623/LOC105350089/LOC101298395/LOC101304782/LOC101294137/LOC101310186/LOC101295582/LOC101299635/LOC101295220/atpA/LOC101296347/LOC1…	60	25	101310050/101296842/101312841/101312623/105350089/101298395/101294137/101310186/101295582/101303851/101293859/101308782/101307676/101304867/101299839/101297341/101301546/101312628/101306469/101313234/101315206/101315293/101296404/101305106/101300069	35	101298049/101303013/101315150/101301522/101310511/101299200/101295209/101293844/101312907/101302668/101313741/101293173/101309133/101302479/101314704/101311547/105351056/101304782/101299635/101295220/10251490/101296347/101312250/101310854/101293933/101299485/101301811/10251491/10251526/101299972/101298054/101299921/101291624/101294110/10251493
BP	GO:0009126	purine nucleoside monophosphate metabolic process	19/2600	70/7726	0.902449556768423	1	101311878/101303154/101294972/101293744/101310390/101299584/101296609/101309379/10251490/101301920/101309082/101310779/101307487/101300962/10251491/10251526/10251493/101294251/101303166	LOC101311878/LOC101303154/LOC101294972/LOC101293744/LOC101310390/LOC101299584/LOC101296609/LOC101309379/atpA/LOC101301920/LOC101309082/LOC101310779/LOC101307487/LOC101300962/atpF/atpB/atpI/LOC101294251/LOC101303166	19	7	101311878/101303154/101294972/101293744/101310390/101309379/101301920	12	101299584/101296609/10251490/101309082/101310779/101307487/101300962/10251491/10251526/10251493/101294251/101303166
BP	GO:0009141	nucleoside triphosphate metabolic process	19/2600	70/7726	0.902449556768423	1	101311878/101303154/101294972/101293744/101310390/101299584/101301645/101296609/101309379/10251490/101301920/101309082/101310779/101307487/101300962/10251491/10251526/10251493/101294251	LOC101311878/LOC101303154/LOC101294972/LOC101293744/LOC101310390/LOC101299584/LOC101301645/LOC101296609/LOC101309379/atpA/LOC101301920/LOC101309082/LOC101310779/LOC101307487/LOC101300962/atpF/atpB/atpI/LOC101294251	19	7	101311878/101303154/101294972/101293744/101310390/101309379/101301920	12	101299584/101301645/101296609/10251490/101309082/101310779/101307487/101300962/10251491/10251526/10251493/101294251
BP	GO:0009161	ribonucleoside monophosphate metabolic process	19/2600	70/7726	0.902449556768423	1	101311878/101303154/101294972/101293744/101310390/101299584/101296609/101309379/10251490/101301920/101309082/101310779/101307487/101300962/10251491/10251526/10251493/101294251/101303166	LOC101311878/LOC101303154/LOC101294972/LOC101293744/LOC101310390/LOC101299584/LOC101296609/LOC101309379/atpA/LOC101301920/LOC101309082/LOC101310779/LOC101307487/LOC101300962/atpF/atpB/atpI/LOC101294251/LOC101303166	19	7	101311878/101303154/101294972/101293744/101310390/101309379/101301920	12	101299584/101296609/10251490/101309082/101310779/101307487/101300962/10251491/10251526/10251493/101294251/101303166
BP	GO:0009167	purine ribonucleoside monophosphate metabolic process	19/2600	70/7726	0.902449556768423	1	101311878/101303154/101294972/101293744/101310390/101299584/101296609/101309379/10251490/101301920/101309082/101310779/101307487/101300962/10251491/10251526/10251493/101294251/101303166	LOC101311878/LOC101303154/LOC101294972/LOC101293744/LOC101310390/LOC101299584/LOC101296609/LOC101309379/atpA/LOC101301920/LOC101309082/LOC101310779/LOC101307487/LOC101300962/atpF/atpB/atpI/LOC101294251/LOC101303166	19	7	101311878/101303154/101294972/101293744/101310390/101309379/101301920	12	101299584/101296609/10251490/101309082/101310779/101307487/101300962/10251491/10251526/10251493/101294251/101303166
BP	GO:0019439	aromatic compound catabolic process	16/2600	60/7726	0.902966061770939	1	101311878/101303154/101294972/101293744/101310390/101299584/101296609/101309379/101301920/101309082/101310779/101307487/101300962/101312828/105350282/101294251	LOC101311878/LOC101303154/LOC101294972/LOC101293744/LOC101310390/LOC101299584/LOC101296609/LOC101309379/LOC101301920/LOC101309082/LOC101310779/LOC101307487/LOC101300962/LOC101312828/LOC105350282/LOC101294251	16	7	101311878/101303154/101294972/101293744/101310390/101309379/101301920	9	101299584/101296609/101309082/101310779/101307487/101300962/101312828/105350282/101294251
BP	GO:0033013	tetrapyrrole metabolic process	5/2600	22/7726	0.909310735839148	1	101315071/101304443/101302076/101310196/101310114	LOC101315071/LOC101304443/LOC101302076/LOC101310196/LOC101310114	5	5	101315071/101304443/101302076/101310196/101310114	0
BP	GO:0072657	protein localization to membrane	5/2600	22/7726	0.909310735839148	1	101290796/101299802/101306863/101297599/101300103	LOC101290796/LOC101299802/LOC101306863/LOC101297599/LOC101300103	5	5	101290796/101299802/101306863/101297599/101300103	0
BP	GO:0090150	establishment of protein localization to membrane	5/2600	22/7726	0.909310735839148	1	101290796/101299802/101306863/101297599/101300103	LOC101290796/LOC101299802/LOC101306863/LOC101297599/LOC101300103	5	5	101290796/101299802/101306863/101297599/101300103	0
BP	GO:0009123	nucleoside monophosphate metabolic process	19/2600	71/7726	0.915402642129844	1	101311878/101303154/101294972/101293744/101310390/101299584/101296609/101309379/10251490/101301920/101309082/101310779/101307487/101300962/10251491/10251526/10251493/101294251/101303166	LOC101311878/LOC101303154/LOC101294972/LOC101293744/LOC101310390/LOC101299584/LOC101296609/LOC101309379/atpA/LOC101301920/LOC101309082/LOC101310779/LOC101307487/LOC101300962/atpF/atpB/atpI/LOC101294251/LOC101303166	19	7	101311878/101303154/101294972/101293744/101310390/101309379/101301920	12	101299584/101296609/10251490/101309082/101310779/101307487/101300962/10251491/10251526/10251493/101294251/101303166
BP	GO:0006334	nucleosome assembly	6/2600	26/7726	0.915653224819874	1	101314007/101303507/101307238/101308614/101303933/105353436	LOC101314007/LOC101303507/LOC101307238/LOC101308614/LOC101303933/LOC105353436	6	2	101307238/105353436	4	101314007/101303507/101308614/101303933
BP	GO:0031497	chromatin assembly	6/2600	26/7726	0.915653224819874	1	101314007/101303507/101307238/101308614/101303933/105353436	LOC101314007/LOC101303507/LOC101307238/LOC101308614/LOC101303933/LOC105353436	6	2	101307238/105353436	4	101314007/101303507/101308614/101303933
BP	GO:0034728	nucleosome organization	6/2600	26/7726	0.915653224819874	1	101314007/101303507/101307238/101308614/101303933/105353436	LOC101314007/LOC101303507/LOC101307238/LOC101308614/LOC101303933/LOC105353436	6	2	101307238/105353436	4	101314007/101303507/101308614/101303933
BP	GO:0046486	glycerolipid metabolic process	9/2600	37/7726	0.919274229559442	1	101299277/101295386/101293022/101293945/101291001/101314794/101301437/101305302/101293560	LOC101299277/LOC101295386/LOC101293022/LOC101293945/LOC101291001/LOC101314794/LOC101301437/LOC101305302/LOC101293560	9	4	101299277/101295386/101293022/101293560	5	101293945/101291001/101314794/101301437/101305302
BP	GO:0065008	regulation of biological quality	34/2600	121/7726	0.920939152765935	1	101312509/101300345/101302306/101293900/101298880/101297718/101312911/101307366/101299174/101293015/101315198/101307116/101308593/101299464/101311849/101296449/101295547/101296464/101308733/101291254/101302014/101308918/101298010/101292796/101309205/101309610/101313170/101298306/101290855/101292650/101295539/101313655/101299024/101300638	LOC101312509/LOC101300345/LOC101302306/LOC101293900/LOC101298880/LOC101297718/LOC101312911/LOC101307366/LOC101299174/LOC101293015/LOC101315198/LOC101307116/LOC101308593/LOC101299464/LOC101311849/LOC101296449/LOC101295547/LOC101296464/LOC101308733/LOC101291254/LOC101302014/LOC101308918/LOC101298010/LOC101292796/LOC101309205/LOC101309610/LOC101313170/LOC101298306/LOC101290855/LOC101292650/LOC101295…	34	22	101300345/101302306/101293900/101298880/101297718/101307366/101299174/101293015/101308593/101299464/101296449/101295547/101296464/101308733/101291254/101302014/101298010/101292796/101309610/101298306/101295539/101300638	12	101312509/101312911/101315198/101307116/101311849/101308918/101309205/101313170/101290855/101292650/101313655/101299024
BP	GO:0022406	membrane docking	3/2600	15/7726	0.924501506741886	1	101312000/101295418/101298023	LOC101312000/LOC101295418/LOC101298023	3	1	101312000	2	101295418/101298023
BP	GO:0030258	lipid modification	3/2600	15/7726	0.924501506741886	1	101299277/101294368/101293560	LOC101299277/LOC101294368/LOC101293560	3	2	101299277/101293560	1	101294368
BP	GO:0044087	regulation of cellular component biogenesis	3/2600	15/7726	0.924501506741886	1	101306719/101311849/101294933	LOC101306719/LOC101311849/LOC101294933	3	0		3	101306719/101311849/101294933
BP	GO:0048278	vesicle docking	3/2600	15/7726	0.924501506741886	1	101312000/101295418/101298023	LOC101312000/LOC101295418/LOC101298023	3	1	101312000	2	101295418/101298023
BP	GO:0051640	organelle localization	3/2600	15/7726	0.924501506741886	1	101312000/101295418/101298023	LOC101312000/LOC101295418/LOC101298023	3	1	101312000	2	101295418/101298023
BP	GO:0140056	organelle localization by membrane tethering	3/2600	15/7726	0.924501506741886	1	101312000/101295418/101298023	LOC101312000/LOC101295418/LOC101298023	3	1	101312000	2	101295418/101298023
BP	GO:0006928	movement of cell or subcellular component	14/2600	55/7726	0.927147811218652	1	101294349/101313387/101293857/101313997/101305942/101305609/101308803/101312423/101300397/101314984/101304853/101304022/101310521/105349795	LOC101294349/LOC101313387/LOC101293857/LOC101313997/LOC101305942/LOC101305609/LOC101308803/LOC101312423/LOC101300397/LOC101314984/LOC101304853/LOC101304022/LOC101310521/LOC105349795	14	1	101313387	13	101294349/101293857/101313997/101305942/101305609/101308803/101312423/101300397/101314984/101304853/101304022/101310521/105349795
BP	GO:0007018	microtubule-based movement	14/2600	55/7726	0.927147811218652	1	101294349/101313387/101293857/101313997/101305942/101305609/101308803/101312423/101300397/101314984/101304853/101304022/101310521/105349795	LOC101294349/LOC101313387/LOC101293857/LOC101313997/LOC101305942/LOC101305609/LOC101308803/LOC101312423/LOC101300397/LOC101314984/LOC101304853/LOC101304022/LOC101310521/LOC105349795	14	1	101313387	13	101294349/101293857/101313997/101305942/101305609/101308803/101312423/101300397/101314984/101304853/101304022/101310521/105349795
BP	GO:0000226	microtubule cytoskeleton organization	2/2600	11/7726	0.927989063923622	1	101306719/101299752	LOC101306719/LOC101299752	2	1	101299752	1	101306719
BP	GO:0006265	DNA topological change	2/2600	11/7726	0.927989063923622	1	101293143/101299838	LOC101293143/LOC101299838	2	1	101293143	1	101299838
BP	GO:0006400	tRNA modification	2/2600	11/7726	0.927989063923622	1	101304001/101315091	LOC101304001/LOC101315091	2	1	101304001	1	101315091
BP	GO:0009073	aromatic amino acid family biosynthetic process	2/2600	11/7726	0.927989063923622	1	101311619/101299003	LOC101311619/LOC101299003	2	2	101311619/101299003	0
BP	GO:0010638	positive regulation of organelle organization	2/2600	11/7726	0.927989063923622	1	101306719/101311849	LOC101306719/LOC101311849	2	0		2	101306719/101311849
BP	GO:0031334	positive regulation of protein complex assembly	2/2600	11/7726	0.927989063923622	1	101306719/101311849	LOC101306719/LOC101311849	2	0		2	101306719/101311849
BP	GO:0032273	positive regulation of protein polymerization	2/2600	11/7726	0.927989063923622	1	101306719/101311849	LOC101306719/LOC101311849	2	0		2	101306719/101311849
BP	GO:0044089	positive regulation of cellular component biogenesis	2/2600	11/7726	0.927989063923622	1	101306719/101311849	LOC101306719/LOC101311849	2	0		2	101306719/101311849
BP	GO:0050790	regulation of catalytic activity	2/2600	11/7726	0.927989063923622	1	101314715/101293346	LOC101314715/LOC101293346	2	2	101314715/101293346	0
BP	GO:0051235	maintenance of location	2/2600	11/7726	0.927989063923622	1	101307366/101309205	LOC101307366/LOC101309205	2	1	101307366	1	101309205
BP	GO:0051495	positive regulation of cytoskeleton organization	2/2600	11/7726	0.927989063923622	1	101306719/101311849	LOC101306719/LOC101311849	2	0		2	101306719/101311849
BP	GO:1902905	positive regulation of supramolecular fiber organization	2/2600	11/7726	0.927989063923622	1	101306719/101311849	LOC101306719/LOC101311849	2	0		2	101306719/101311849
BP	GO:0009144	purine nucleoside triphosphate metabolic process	18/2600	69/7726	0.930981031369542	1	101311878/101303154/101294972/101293744/101310390/101299584/101296609/101309379/10251490/101301920/101309082/101310779/101307487/101300962/10251491/10251526/10251493/101294251	LOC101311878/LOC101303154/LOC101294972/LOC101293744/LOC101310390/LOC101299584/LOC101296609/LOC101309379/atpA/LOC101301920/LOC101309082/LOC101310779/LOC101307487/LOC101300962/atpF/atpB/atpI/LOC101294251	18	7	101311878/101303154/101294972/101293744/101310390/101309379/101301920	11	101299584/101296609/10251490/101309082/101310779/101307487/101300962/10251491/10251526/10251493/101294251
BP	GO:0009199	ribonucleoside triphosphate metabolic process	18/2600	69/7726	0.930981031369542	1	101311878/101303154/101294972/101293744/101310390/101299584/101296609/101309379/10251490/101301920/101309082/101310779/101307487/101300962/10251491/10251526/10251493/101294251	LOC101311878/LOC101303154/LOC101294972/LOC101293744/LOC101310390/LOC101299584/LOC101296609/LOC101309379/atpA/LOC101301920/LOC101309082/LOC101310779/LOC101307487/LOC101300962/atpF/atpB/atpI/LOC101294251	18	7	101311878/101303154/101294972/101293744/101310390/101309379/101301920	11	101299584/101296609/10251490/101309082/101310779/101307487/101300962/10251491/10251526/10251493/101294251
BP	GO:0009205	purine ribonucleoside triphosphate metabolic process	18/2600	69/7726	0.930981031369542	1	101311878/101303154/101294972/101293744/101310390/101299584/101296609/101309379/10251490/101301920/101309082/101310779/101307487/101300962/10251491/10251526/10251493/101294251	LOC101311878/LOC101303154/LOC101294972/LOC101293744/LOC101310390/LOC101299584/LOC101296609/LOC101309379/atpA/LOC101301920/LOC101309082/LOC101310779/LOC101307487/LOC101300962/atpF/atpB/atpI/LOC101294251	18	7	101311878/101303154/101294972/101293744/101310390/101309379/101301920	11	101299584/101296609/10251490/101309082/101310779/101307487/101300962/10251491/10251526/10251493/101294251
BP	GO:0006333	chromatin assembly or disassembly	6/2600	27/7726	0.932948900741208	1	101314007/101303507/101307238/101308614/101303933/105353436	LOC101314007/LOC101303507/LOC101307238/LOC101308614/LOC101303933/LOC105353436	6	2	101307238/105353436	4	101314007/101303507/101308614/101303933
BP	GO:0006643	membrane lipid metabolic process	6/2600	27/7726	0.932948900741208	1	101311161/101313885/101295108/101303894/101314794/101312182	LOC101311161/LOC101313885/LOC101295108/LOC101303894/LOC101314794/LOC101312182	6	3	101311161/101313885/101295108	3	101303894/101314794/101312182
BP	GO:0033365	protein localization to organelle	7/2600	31/7726	0.937317880009197	1	101290796/101307366/101299802/101306863/101309205/101297599/101300103	LOC101290796/LOC101307366/LOC101299802/LOC101306863/LOC101309205/LOC101297599/LOC101300103	7	6	101290796/101307366/101299802/101306863/101297599/101300103	1	101309205
BP	GO:0007165	signal transduction	106/2600	353/7726	0.93837340942519	1	101299440/101298539/101290837/101311837/101292682/101291298/101302496/101295449/101305215/101298210/101309388/101294717/101297561/101295980/101307732/101291255/101307138/101307938/101291297/101310871/101313658/101303100/101302231/101298229/101311792/101298354/105350006/101306611/101302360/101304084/101312978/105349481/101294233/105351873/101303122/101310466/101296906/101296304/105350848/101291543…	LOC101299440/LOC101298539/LOC101290837/LOC101311837/LOC101292682/LOC101291298/LOC101302496/LOC101295449/LOC101305215/LOC101298210/LOC101309388/LOC101294717/LOC101297561/LOC101295980/LOC101307732/LOC101291255/LOC101307138/LOC101307938/LOC101291297/LOC101310871/LOC101313658/LOC101303100/LOC101302231/LOC101298229/LOC101311792/LOC101298354/LOC105350006/LOC101306611/LOC101302360/LOC101304084/LOC101312…	106	54	101299440/101298539/101290837/101311837/101292682/101291298/101302496/101295449/101305215/101298210/101309388/101297561/101295980/101307732/101307138/101291297/101310871/101313658/101303100/101302231/105350006/101306611/101302360/101304084/105349481/101294233/101303122/101310466/101291543/101313493/101311250/101294383/101296142/101303868/101310640/101295298/101310987/101295652/101307420/101296043…	52	101294717/101291255/101307938/101298229/101311792/101298354/101312978/105351873/101296906/101296304/105350848/101302527/101313454/101303745/101295814/101314338/101293581/101302874/101305309/101301629/101300219/101296329/101301202/101299460/101291783/101304494/101310357/101305046/101312581/101303133/101305786/101304712/101302518/101307894/101295758/101308520/101310102/101314124/101300941/101297038…
BP	GO:0023052	signaling	106/2600	353/7726	0.93837340942519	1	101299440/101298539/101290837/101311837/101292682/101291298/101302496/101295449/101305215/101298210/101309388/101294717/101297561/101295980/101307732/101291255/101307138/101307938/101291297/101310871/101313658/101303100/101302231/101298229/101311792/101298354/105350006/101306611/101302360/101304084/101312978/105349481/101294233/105351873/101303122/101310466/101296906/101296304/105350848/101291543…	LOC101299440/LOC101298539/LOC101290837/LOC101311837/LOC101292682/LOC101291298/LOC101302496/LOC101295449/LOC101305215/LOC101298210/LOC101309388/LOC101294717/LOC101297561/LOC101295980/LOC101307732/LOC101291255/LOC101307138/LOC101307938/LOC101291297/LOC101310871/LOC101313658/LOC101303100/LOC101302231/LOC101298229/LOC101311792/LOC101298354/LOC105350006/LOC101306611/LOC101302360/LOC101304084/LOC101312…	106	54	101299440/101298539/101290837/101311837/101292682/101291298/101302496/101295449/101305215/101298210/101309388/101297561/101295980/101307732/101307138/101291297/101310871/101313658/101303100/101302231/105350006/101306611/101302360/101304084/105349481/101294233/101303122/101310466/101291543/101313493/101311250/101294383/101296142/101303868/101310640/101295298/101310987/101295652/101307420/101296043…	52	101294717/101291255/101307938/101298229/101311792/101298354/101312978/105351873/101296906/101296304/105350848/101302527/101313454/101303745/101295814/101314338/101293581/101302874/101305309/101301629/101300219/101296329/101301202/101299460/101291783/101304494/101310357/101305046/101312581/101303133/101305786/101304712/101302518/101307894/101295758/101308520/101310102/101314124/101300941/101297038…
BP	GO:0007264	small GTPase mediated signal transduction	16/2600	63/7726	0.939444163235926	1	101309388/101310871/101313658/101303100/101296142/101303745/101295814/101300582/101301202/101304494/101314647/101302518/101314124/105350132/101306893/101302980	LOC101309388/LOC101310871/LOC101313658/LOC101303100/LOC101296142/LOC101303745/LOC101295814/LOC101300582/LOC101301202/LOC101304494/LOC101314647/LOC101302518/LOC101314124/LOC105350132/LOC101306893/LOC101302980	16	7	101309388/101310871/101313658/101303100/101296142/101300582/101314647	9	101303745/101295814/101301202/101304494/101302518/101314124/105350132/101306893/101302980
BP	GO:0072527	pyrimidine-containing compound metabolic process	3/2600	16/7726	0.943802993434822	1	101301645/101314730/101300223	LOC101301645/LOC101314730/LOC101300223	3	1	101300223	2	101301645/101314730
BP	GO:0007154	cell communication	133/2600	439/7726	0.94439026770883	1	101299440/101298539/101290837/101311837/101292682/101291298/101302496/101295449/101305215/101298210/101309388/101294717/101297561/101295980/101307732/101290733/101291255/101307138/101307938/101291297/101294818/101310871/101313658/101303100/101302231/101298229/105350325/101311792/105350221/101298354/105350006/101306611/101312038/101302360/101304084/101312978/105350751/101304754/105349481/101294233…	LOC101299440/LOC101298539/LOC101290837/LOC101311837/LOC101292682/LOC101291298/LOC101302496/LOC101295449/LOC101305215/LOC101298210/LOC101309388/LOC101294717/LOC101297561/LOC101295980/LOC101307732/LOC101290733/LOC101291255/LOC101307138/LOC101307938/LOC101291297/LOC101294818/LOC101310871/LOC101313658/LOC101303100/LOC101302231/LOC101298229/LOC105350325/LOC101311792/LOC105350221/LOC101298354/LOC105350…	133	73	101299440/101298539/101290837/101311837/101292682/101291298/101302496/101295449/101305215/101298210/101309388/101297561/101295980/101307732/101290733/101307138/101291297/101310871/101313658/101303100/101302231/105350325/105350006/101306611/101312038/101302360/101304084/101304754/105349481/101294233/101303122/101310466/101291543/101311458/101313493/101311250/101294383/101296142/101303868/101310640…	60	101294717/101291255/101307938/101294818/101298229/101311792/105350221/101298354/101312978/105350751/105351873/101296906/101296304/105350848/101302527/101313454/101303745/101295814/101314338/101293581/101302874/101305309/101301629/101300219/101296329/101301202/101299460/101291783/101304494/101310357/101305046/101312581/101303133/101305786/101304712/101302518/101307894/101301398/101295758/101308520…
BP	GO:0006323	DNA packaging	6/2600	28/7726	0.947023629989499	1	101314007/101303507/101307238/101308614/101303933/105353436	LOC101314007/LOC101303507/LOC101307238/LOC101308614/LOC101303933/LOC105353436	6	2	101307238/105353436	4	101314007/101303507/101308614/101303933
BP	GO:0065004	protein-DNA complex assembly	6/2600	28/7726	0.947023629989499	1	101314007/101303507/101307238/101308614/101303933/105353436	LOC101314007/LOC101303507/LOC101307238/LOC101308614/LOC101303933/LOC105353436	6	2	101307238/105353436	4	101314007/101303507/101308614/101303933
BP	GO:0071824	protein-DNA complex subunit organization	6/2600	28/7726	0.947023629989499	1	101314007/101303507/101307238/101308614/101303933/105353436	LOC101314007/LOC101303507/LOC101307238/LOC101308614/LOC101303933/LOC105353436	6	2	101307238/105353436	4	101314007/101303507/101308614/101303933
BP	GO:0009152	purine ribonucleotide biosynthetic process	18/2600	71/7726	0.949502292932889	1	101311878/101303154/101294972/101293744/101307582/101310390/101299584/101296609/101309379/101301920/101309082/101310779/101307487/101300962/10251491/10251493/101294251/101303166	LOC101311878/LOC101303154/LOC101294972/LOC101293744/LOC101307582/LOC101310390/LOC101299584/LOC101296609/LOC101309379/LOC101301920/LOC101309082/LOC101310779/LOC101307487/LOC101300962/atpF/atpI/LOC101294251/LOC101303166	18	8	101311878/101303154/101294972/101293744/101307582/101310390/101309379/101301920	10	101299584/101296609/101309082/101310779/101307487/101300962/10251491/10251493/101294251/101303166
BP	GO:0009260	ribonucleotide biosynthetic process	18/2600	71/7726	0.949502292932889	1	101311878/101303154/101294972/101293744/101307582/101310390/101299584/101296609/101309379/101301920/101309082/101310779/101307487/101300962/10251491/10251493/101294251/101303166	LOC101311878/LOC101303154/LOC101294972/LOC101293744/LOC101307582/LOC101310390/LOC101299584/LOC101296609/LOC101309379/LOC101301920/LOC101309082/LOC101310779/LOC101307487/LOC101300962/atpF/atpI/LOC101294251/LOC101303166	18	8	101311878/101303154/101294972/101293744/101307582/101310390/101309379/101301920	10	101299584/101296609/101309082/101310779/101307487/101300962/10251491/10251493/101294251/101303166
BP	GO:0046390	ribose phosphate biosynthetic process	18/2600	71/7726	0.949502292932889	1	101311878/101303154/101294972/101293744/101307582/101310390/101299584/101296609/101309379/101301920/101309082/101310779/101307487/101300962/10251491/10251493/101294251/101303166	LOC101311878/LOC101303154/LOC101294972/LOC101293744/LOC101307582/LOC101310390/LOC101299584/LOC101296609/LOC101309379/LOC101301920/LOC101309082/LOC101310779/LOC101307487/LOC101300962/atpF/atpI/LOC101294251/LOC101303166	18	8	101311878/101303154/101294972/101293744/101307582/101310390/101309379/101301920	10	101299584/101296609/101309082/101310779/101307487/101300962/10251491/10251493/101294251/101303166
BP	GO:0051128	regulation of cellular component organization	4/2600	21/7726	0.956842699044675	1	101306719/101311849/101294933/101301405	LOC101306719/LOC101311849/LOC101294933/LOC101301405	4	1	101301405	3	101306719/101311849/101294933
BP	GO:0033043	regulation of organelle organization	3/2600	17/7726	0.958431639195205	1	101306719/101311849/101301405	LOC101306719/LOC101311849/LOC101301405	3	1	101301405	2	101306719/101311849
BP	GO:0046488	phosphatidylinositol metabolic process	7/2600	33/7726	0.960217772885937	1	101299277/101293022/101293945/101314794/101301437/101305302/101293560	LOC101299277/LOC101293022/LOC101293945/LOC101314794/LOC101301437/LOC101305302/LOC101293560	7	3	101299277/101293022/101293560	4	101293945/101314794/101301437/101305302
BP	GO:0032271	regulation of protein polymerization	2/2600	13/7726	0.963454921869182	1	101306719/101311849	LOC101306719/LOC101311849	2	0		2	101306719/101311849
BP	GO:0043254	regulation of protein complex assembly	2/2600	13/7726	0.963454921869182	1	101306719/101311849	LOC101306719/LOC101311849	2	0		2	101306719/101311849
BP	GO:0048523	negative regulation of cellular process	2/2600	13/7726	0.963454921869182	1	101297874/101301086	LOC101297874/LOC101301086	2	0		2	101297874/101301086
BP	GO:0051130	positive regulation of cellular component organization	2/2600	13/7726	0.963454921869182	1	101306719/101311849	LOC101306719/LOC101311849	2	0		2	101306719/101311849
BP	GO:0051258	protein polymerization	2/2600	13/7726	0.963454921869182	1	101306719/101311849	LOC101306719/LOC101311849	2	0		2	101306719/101311849
BP	GO:0051493	regulation of cytoskeleton organization	2/2600	13/7726	0.963454921869182	1	101306719/101311849	LOC101306719/LOC101311849	2	0		2	101306719/101311849
BP	GO:0065009	regulation of molecular function	2/2600	13/7726	0.963454921869182	1	101314715/101293346	LOC101314715/LOC101293346	2	2	101314715/101293346	0
BP	GO:0097435	supramolecular fiber organization	2/2600	13/7726	0.963454921869182	1	101306719/101311849	LOC101306719/LOC101311849	2	0		2	101306719/101311849
BP	GO:1902903	regulation of supramolecular fiber organization	2/2600	13/7726	0.963454921869182	1	101306719/101311849	LOC101306719/LOC101311849	2	0		2	101306719/101311849
BP	GO:0006664	glycolipid metabolic process	4/2600	22/7726	0.967405357534793	1	101295108/101303894/101314794/101312182	LOC101295108/LOC101303894/LOC101314794/LOC101312182	4	1	101295108	3	101303894/101314794/101312182
BP	GO:1903509	liposaccharide metabolic process	4/2600	22/7726	0.967405357534793	1	101295108/101303894/101314794/101312182	LOC101295108/LOC101303894/LOC101314794/LOC101312182	4	1	101295108	3	101303894/101314794/101312182
BP	GO:0006650	glycerophospholipid metabolic process	7/2600	34/7726	0.968555096615988	1	101299277/101293022/101293945/101314794/101301437/101305302/101293560	LOC101299277/LOC101293022/LOC101293945/LOC101314794/LOC101301437/LOC101305302/LOC101293560	7	3	101299277/101293022/101293560	4	101293945/101314794/101301437/101305302
BP	GO:0048518	positive regulation of biological process	3/2600	18/7726	0.969425610148293	1	101306719/101311849/101300010	LOC101306719/LOC101311849/LOC101300010	3	0		3	101306719/101311849/101300010
BP	GO:0007049	cell cycle	8/2600	38/7726	0.969945881029731	1	101314715/101297874/101293346/101294933/101301405/101301086/101290914/101299752	LOC101314715/LOC101297874/LOC101293346/LOC101294933/LOC101301405/LOC101301086/LOC101290914/LOC101299752	8	4	101314715/101293346/101301405/101299752	4	101297874/101294933/101301086/101290914
BP	GO:0022607	cellular component assembly	26/2600	102/7726	0.970988846717021	1	101295413/101314007/101298679/101306719/101312748/101295790/101303507/101293285/101311849/101307238/101315315/101294933/101308614/101309445/101307493/101295819/101310395/101303933/10251582/101309818/101306526/101296370/101299752/101312849/101291469/105353436	LOC101295413/LOC101314007/LOC101298679/LOC101306719/LOC101312748/LOC101295790/LOC101303507/LOC101293285/LOC101311849/LOC101307238/LOC101315315/LOC101294933/LOC101308614/LOC101309445/LOC101307493/LOC101295819/LOC101310395/LOC101303933/ccsA/LOC101309818/LOC101306526/LOC101296370/LOC101299752/LOC101312849/LOC101291469/LOC105353436	26	11	101295413/101312748/101295790/101293285/101307238/101309445/101309818/101306526/101299752/101312849/105353436	15	101314007/101298679/101306719/101303507/101311849/101315315/101294933/101308614/101307493/101295819/101310395/101303933/10251582/101296370/101291469
BP	GO:0009150	purine ribonucleotide metabolic process	23/2600	92/7726	0.972251124115208	1	101311878/101303154/101294972/101293744/101307582/101310390/101299584/101309304/101309015/101296609/101309379/10251490/101301920/101309082/101310779/101307487/101300962/101308723/10251491/10251526/10251493/101294251/101303166	LOC101311878/LOC101303154/LOC101294972/LOC101293744/LOC101307582/LOC101310390/LOC101299584/LOC101309304/LOC101309015/LOC101296609/LOC101309379/atpA/LOC101301920/LOC101309082/LOC101310779/LOC101307487/LOC101300962/LOC101308723/atpF/atpB/atpI/LOC101294251/LOC101303166	23	11	101311878/101303154/101294972/101293744/101307582/101310390/101309304/101309015/101309379/101301920/101308723	12	101299584/101296609/10251490/101309082/101310779/101307487/101300962/10251491/10251526/10251493/101294251/101303166
BP	GO:0009259	ribonucleotide metabolic process	23/2600	92/7726	0.972251124115208	1	101311878/101303154/101294972/101293744/101307582/101310390/101299584/101309304/101309015/101296609/101309379/10251490/101301920/101309082/101310779/101307487/101300962/101308723/10251491/10251526/10251493/101294251/101303166	LOC101311878/LOC101303154/LOC101294972/LOC101293744/LOC101307582/LOC101310390/LOC101299584/LOC101309304/LOC101309015/LOC101296609/LOC101309379/atpA/LOC101301920/LOC101309082/LOC101310779/LOC101307487/LOC101300962/LOC101308723/atpF/atpB/atpI/LOC101294251/LOC101303166	23	11	101311878/101303154/101294972/101293744/101307582/101310390/101309304/101309015/101309379/101301920/101308723	12	101299584/101296609/10251490/101309082/101310779/101307487/101300962/10251491/10251526/10251493/101294251/101303166
BP	GO:0006644	phospholipid metabolic process	10/2600	46/7726	0.973147231026906	1	101299277/101303741/101293022/101293945/101303894/101314794/101301437/101305302/101293560/101312182	LOC101299277/LOC101303741/LOC101293022/LOC101293945/LOC101303894/LOC101314794/LOC101301437/LOC101305302/LOC101293560/LOC101312182	10	3	101299277/101293022/101293560	7	101303741/101293945/101303894/101314794/101301437/101305302/101312182
BP	GO:0006576	cellular biogenic amine metabolic process	2/2600	14/7726	0.974150953253562	1	101300649/101307816	LOC101300649/LOC101307816	2	1	101300649	1	101307816
BP	GO:0044106	cellular amine metabolic process	2/2600	14/7726	0.974150953253562	1	101300649/101307816	LOC101300649/LOC101307816	2	1	101300649	1	101307816
BP	GO:0072528	pyrimidine-containing compound biosynthetic process	2/2600	14/7726	0.974150953253562	1	101314730/101300223	LOC101314730/LOC101300223	2	1	101300223	1	101314730
BP	GO:0006887	exocytosis	6/2600	31/7726	0.97472557308521	1	101297513/101312000/101295418/101305735/101308554/101298023	LOC101297513/LOC101312000/LOC101295418/LOC101305735/LOC101308554/LOC101298023	6	2	101312000/101305735	4	101297513/101295418/101308554/101298023
BP	GO:0032940	secretion by cell	6/2600	31/7726	0.97472557308521	1	101297513/101312000/101295418/101305735/101308554/101298023	LOC101297513/LOC101312000/LOC101295418/LOC101305735/LOC101308554/LOC101298023	6	2	101312000/101305735	4	101297513/101295418/101308554/101298023
BP	GO:0046903	secretion	6/2600	31/7726	0.97472557308521	1	101297513/101312000/101295418/101305735/101308554/101298023	LOC101297513/LOC101312000/LOC101295418/LOC101305735/LOC101308554/LOC101298023	6	2	101312000/101305735	4	101297513/101295418/101308554/101298023
BP	GO:0006413	translational initiation	4/2600	23/7726	0.975514537389997	1	101298439/101298398/101299753/101314204	LOC101298439/LOC101298398/LOC101299753/LOC101314204	4	2	101298398/101299753	2	101298439/101314204
BP	GO:0071103	DNA conformation change	8/2600	39/7726	0.976130659957617	1	101293143/101314007/101303507/101307238/101308614/101303933/101299838/105353436	LOC101293143/LOC101314007/LOC101303507/LOC101307238/LOC101308614/LOC101303933/LOC101299838/LOC105353436	8	3	101293143/101307238/105353436	5	101314007/101303507/101308614/101303933/101299838
BP	GO:0006164	purine nucleotide biosynthetic process	18/2600	76/7726	0.978228135074432	1	101311878/101303154/101294972/101293744/101307582/101310390/101299584/101296609/101309379/101301920/101309082/101310779/101307487/101300962/10251491/10251493/101294251/101303166	LOC101311878/LOC101303154/LOC101294972/LOC101293744/LOC101307582/LOC101310390/LOC101299584/LOC101296609/LOC101309379/LOC101301920/LOC101309082/LOC101310779/LOC101307487/LOC101300962/atpF/atpI/LOC101294251/LOC101303166	18	8	101311878/101303154/101294972/101293744/101307582/101310390/101309379/101301920	10	101299584/101296609/101309082/101310779/101307487/101300962/10251491/10251493/101294251/101303166
BP	GO:0019693	ribose phosphate metabolic process	24/2600	98/7726	0.98145476363012	1	101311878/101303154/101294972/101293744/101307582/101310390/101299584/101309304/101303142/101309015/101296609/101309379/10251490/101301920/101309082/101310779/101307487/101300962/101308723/10251491/10251526/10251493/101294251/101303166	LOC101311878/LOC101303154/LOC101294972/LOC101293744/LOC101307582/LOC101310390/LOC101299584/LOC101309304/LOC101303142/LOC101309015/LOC101296609/LOC101309379/atpA/LOC101301920/LOC101309082/LOC101310779/LOC101307487/LOC101300962/LOC101308723/atpF/atpB/atpI/LOC101294251/LOC101303166	24	12	101311878/101303154/101294972/101293744/101307582/101310390/101309304/101303142/101309015/101309379/101301920/101308723	12	101299584/101296609/10251490/101309082/101310779/101307487/101300962/10251491/10251526/10251493/101294251/101303166
BP	GO:0007010	cytoskeleton organization	4/2600	24/7726	0.981697273823674	1	101306719/101311849/101291706/101299752	LOC101306719/LOC101311849/LOC101291706/LOC101299752	4	1	101299752	3	101306719/101311849/101291706
BP	GO:0072522	purine-containing compound biosynthetic process	18/2600	77/7726	0.981777655186332	1	101311878/101303154/101294972/101293744/101307582/101310390/101299584/101296609/101309379/101301920/101309082/101310779/101307487/101300962/10251491/10251493/101294251/101303166	LOC101311878/LOC101303154/LOC101294972/LOC101293744/LOC101307582/LOC101310390/LOC101299584/LOC101296609/LOC101309379/LOC101301920/LOC101309082/LOC101310779/LOC101307487/LOC101300962/atpF/atpI/LOC101294251/LOC101303166	18	8	101311878/101303154/101294972/101293744/101307582/101310390/101309379/101301920	10	101299584/101296609/101309082/101310779/101307487/101300962/10251491/10251493/101294251/101303166
BP	GO:0006284	base-excision repair	2/2600	15/7726	0.981789329639974	1	101306008/101296948	LOC101306008/LOC101296948	2	0		2	101306008/101296948
BP	GO:0007059	chromosome segregation	1/2600	10/7726	0.983520097794361	1	101301405	LOC101301405	1	1	101301405	0
BP	GO:0009066	aspartate family amino acid metabolic process	1/2600	10/7726	0.983520097794361	1	101308604	LOC101308604	1	1	101308604	0
BP	GO:0016054	organic acid catabolic process	1/2600	10/7726	0.983520097794361	1	101308733	LOC101308733	1	1	101308733	0
BP	GO:0046395	carboxylic acid catabolic process	1/2600	10/7726	0.983520097794361	1	101308733	LOC101308733	1	1	101308733	0
BP	GO:0048285	organelle fission	1/2600	10/7726	0.983520097794361	1	101301405	LOC101301405	1	1	101301405	0
BP	GO:0090305	nucleic acid phosphodiester bond hydrolysis	1/2600	10/7726	0.983520097794361	1	101306376	LOC101306376	1	0		1	101306376
BP	GO:0009072	aromatic amino acid family metabolic process	3/2600	20/7726	0.983704006157175	1	101311619/101299003/101307816	LOC101311619/LOC101299003/LOC101307816	3	2	101311619/101299003	1	101307816
BP	GO:0009247	glycolipid biosynthetic process	3/2600	20/7726	0.983704006157175	1	101295108/101303894/101312182	LOC101295108/LOC101303894/LOC101312182	3	1	101295108	2	101303894/101312182
BP	GO:0046467	membrane lipid biosynthetic process	3/2600	20/7726	0.983704006157175	1	101295108/101303894/101312182	LOC101295108/LOC101303894/LOC101312182	3	1	101295108	2	101303894/101312182
BP	GO:0009100	glycoprotein metabolic process	8/2600	41/7726	0.985140271323112	1	101315217/105349235/101308596/101297402/105349599/105353023/105353101/101313079	LOC101315217/LOC105349235/LOC101308596/LOC101297402/LOC105349599/LOC105353023/LOC105353101/LOC101313079	8	2	101315217/101297402	6	105349235/101308596/105349599/105353023/105353101/101313079
BP	GO:0009101	glycoprotein biosynthetic process	8/2600	41/7726	0.985140271323112	1	101315217/105349235/101308596/101297402/105349599/105353023/105353101/101313079	LOC101315217/LOC105349235/LOC101308596/LOC101297402/LOC105349599/LOC105353023/LOC105353101/LOC101313079	8	2	101315217/101297402	6	105349235/101308596/105349599/105353023/105353101/101313079
BP	GO:0006163	purine nucleotide metabolic process	23/2600	97/7726	0.987749637208237	1	101311878/101303154/101294972/101293744/101307582/101310390/101299584/101309304/101309015/101296609/101309379/10251490/101301920/101309082/101310779/101307487/101300962/101308723/10251491/10251526/10251493/101294251/101303166	LOC101311878/LOC101303154/LOC101294972/LOC101293744/LOC101307582/LOC101310390/LOC101299584/LOC101309304/LOC101309015/LOC101296609/LOC101309379/atpA/LOC101301920/LOC101309082/LOC101310779/LOC101307487/LOC101300962/LOC101308723/atpF/atpB/atpI/LOC101294251/LOC101303166	23	11	101311878/101303154/101294972/101293744/101307582/101310390/101309304/101309015/101309379/101301920/101308723	12	101299584/101296609/10251490/101309082/101310779/101307487/101300962/10251491/10251526/10251493/101294251/101303166
BP	GO:0006367	transcription initiation from RNA polymerase II promoter	1/2600	11/7726	0.989073201181435	1	101314062	LOC101314062	1	1	101314062	0
BP	GO:0072521	purine-containing compound metabolic process	23/2600	98/7726	0.989680065105527	1	101311878/101303154/101294972/101293744/101307582/101310390/101299584/101309304/101309015/101296609/101309379/10251490/101301920/101309082/101310779/101307487/101300962/101308723/10251491/10251526/10251493/101294251/101303166	LOC101311878/LOC101303154/LOC101294972/LOC101293744/LOC101307582/LOC101310390/LOC101299584/LOC101309304/LOC101309015/LOC101296609/LOC101309379/atpA/LOC101301920/LOC101309082/LOC101310779/LOC101307487/LOC101300962/LOC101308723/atpF/atpB/atpI/LOC101294251/LOC101303166	23	11	101311878/101303154/101294972/101293744/101307582/101310390/101309304/101309015/101309379/101301920/101308723	12	101299584/101296609/10251490/101309082/101310779/101307487/101300962/10251491/10251526/10251493/101294251/101303166
BP	GO:0019637	organophosphate metabolic process	48/2600	184/7726	0.98978100992699	1	101311878/101303154/101294972/101293744/101292561/101293378/101307582/101313707/101310390/101299584/101315168/101301645/101309304/101308465/101303142/101294550/101293315/101299277/101309015/101296609/101303741/101295069/101309379/101293022/10251490/101300223/101293945/101301920/101309082/101301532/101303894/101310779/101311692/101307487/101314794/101300962/101308723/101313491/101301437/10251491/1…	LOC101311878/LOC101303154/LOC101294972/LOC101293744/LOC101292561/LOC101293378/LOC101307582/LOC101313707/LOC101310390/LOC101299584/LOC101315168/LOC101301645/LOC101309304/LOC101308465/LOC101303142/LOC101294550/LOC101293315/LOC101299277/LOC101309015/LOC101296609/LOC101303741/LOC101295069/LOC101309379/LOC101293022/atpA/LOC101300223/LOC101293945/LOC101301920/LOC101309082/LOC101301532/LOC101303894/LOC1…	48	25	101311878/101303154/101294972/101293744/101292561/101293378/101307582/101313707/101310390/101309304/101308465/101303142/101293315/101299277/101309015/101309379/101293022/101300223/101301920/101301532/101311692/101308723/101313491/101311125/101293560	23	101299584/101315168/101301645/101294550/101296609/101303741/101295069/10251490/101293945/101309082/101303894/101310779/101307487/101314794/101300962/101301437/10251491/10251526/101305302/101312182/10251493/101294251/101303166
BP	GO:0034622	cellular protein-containing complex assembly	14/2600	66/7726	0.990841666166363	1	101314007/101306719/101295790/101303507/101311849/101307238/101308614/101310395/101303933/10251582/101306526/101296370/101312849/105353436	LOC101314007/LOC101306719/LOC101295790/LOC101303507/LOC101311849/LOC101307238/LOC101308614/LOC101310395/LOC101303933/ccsA/LOC101306526/LOC101296370/LOC101312849/LOC105353436	14	5	101295790/101307238/101306526/101312849/105353436	9	101314007/101306719/101303507/101311849/101308614/101310395/101303933/10251582/101296370
BP	GO:0098655	cation transmembrane transport	14/2600	66/7726	0.990841666166363	1	101312907/101302668/101302479/10251490/101303851/101304867/101310854/101312628/10251491/10251526/101299972/101296404/101305106/10251493	LOC101312907/LOC101302668/LOC101302479/atpA/LOC101303851/LOC101304867/LOC101310854/LOC101312628/atpF/atpB/LOC101299972/LOC101296404/LOC101305106/atpI	14	5	101303851/101304867/101312628/101296404/101305106	9	101312907/101302668/101302479/10251490/101310854/10251491/10251526/101299972/10251493
BP	GO:0098660	inorganic ion transmembrane transport	14/2600	66/7726	0.990841666166363	1	101312907/101302668/101302479/10251490/101303851/101304867/101310854/101312628/10251491/10251526/101299972/101296404/101305106/10251493	LOC101312907/LOC101302668/LOC101302479/atpA/LOC101303851/LOC101304867/LOC101310854/LOC101312628/atpF/atpB/LOC101299972/LOC101296404/LOC101305106/atpI	14	5	101303851/101304867/101312628/101296404/101305106	9	101312907/101302668/101302479/10251490/101310854/10251491/10251526/101299972/10251493
BP	GO:0098662	inorganic cation transmembrane transport	14/2600	66/7726	0.990841666166363	1	101312907/101302668/101302479/10251490/101303851/101304867/101310854/101312628/10251491/10251526/101299972/101296404/101305106/10251493	LOC101312907/LOC101302668/LOC101302479/atpA/LOC101303851/LOC101304867/LOC101310854/LOC101312628/atpF/atpB/LOC101299972/LOC101296404/LOC101305106/atpI	14	5	101303851/101304867/101312628/101296404/101305106	9	101312907/101302668/101302479/10251490/101310854/10251491/10251526/101299972/10251493
BP	GO:0015985	energy coupled proton transport, down electrochemical gradient	2/2600	17/7726	0.991053857084872	1	10251491/10251493	atpF/atpI	2	0		2	10251491/10251493
BP	GO:0015986	ATP synthesis coupled proton transport	2/2600	17/7726	0.991053857084872	1	10251491/10251493	atpF/atpI	2	0		2	10251491/10251493
BP	GO:0048522	positive regulation of cellular process	2/2600	17/7726	0.991053857084872	1	101306719/101311849	LOC101306719/LOC101311849	2	0		2	101306719/101311849
BP	GO:0015988	energy coupled proton transmembrane transport, against electrochemical gradient	3/2600	22/7726	0.991461238013998	1	10251490/10251526/101299972	atpA/atpB/LOC101299972	3	0		3	10251490/10251526/101299972
BP	GO:0015991	ATP hydrolysis coupled proton transport	3/2600	22/7726	0.991461238013998	1	10251490/10251526/101299972	atpA/atpB/LOC101299972	3	0		3	10251490/10251526/101299972
BP	GO:0072594	establishment of protein localization to organelle	3/2600	22/7726	0.991461238013998	1	101290796/101297599/101300103	LOC101290796/LOC101297599/LOC101300103	3	3	101290796/101297599/101300103	0
BP	GO:0090662	ATP hydrolysis coupled transmembrane transport	3/2600	22/7726	0.991461238013998	1	10251490/10251526/101299972	atpA/atpB/LOC101299972	3	0		3	10251490/10251526/101299972
BP	GO:0099131	ATP hydrolysis coupled ion transmembrane transport	3/2600	22/7726	0.991461238013998	1	10251490/10251526/101299972	atpA/atpB/LOC101299972	3	0		3	10251490/10251526/101299972
BP	GO:0099132	ATP hydrolysis coupled cation transmembrane transport	3/2600	22/7726	0.991461238013998	1	10251490/10251526/101299972	atpA/atpB/LOC101299972	3	0		3	10251490/10251526/101299972
BP	GO:0009165	nucleotide biosynthetic process	20/2600	89/7726	0.99245254581794	1	101311878/101303154/101294972/101293744/101307582/101313707/101310390/101299584/101296609/101309379/101300223/101301920/101309082/101310779/101307487/101300962/10251491/10251493/101294251/101303166	LOC101311878/LOC101303154/LOC101294972/LOC101293744/LOC101307582/LOC101313707/LOC101310390/LOC101299584/LOC101296609/LOC101309379/LOC101300223/LOC101301920/LOC101309082/LOC101310779/LOC101307487/LOC101300962/atpF/atpI/LOC101294251/LOC101303166	20	10	101311878/101303154/101294972/101293744/101307582/101313707/101310390/101309379/101300223/101301920	10	101299584/101296609/101309082/101310779/101307487/101300962/10251491/10251493/101294251/101303166
BP	GO:1901293	nucleoside phosphate biosynthetic process	20/2600	89/7726	0.99245254581794	1	101311878/101303154/101294972/101293744/101307582/101313707/101310390/101299584/101296609/101309379/101300223/101301920/101309082/101310779/101307487/101300962/10251491/10251493/101294251/101303166	LOC101311878/LOC101303154/LOC101294972/LOC101293744/LOC101307582/LOC101313707/LOC101310390/LOC101299584/LOC101296609/LOC101309379/LOC101300223/LOC101301920/LOC101309082/LOC101310779/LOC101307487/LOC101300962/atpF/atpI/LOC101294251/LOC101303166	20	10	101311878/101303154/101294972/101293744/101307582/101313707/101310390/101309379/101300223/101301920	10	101299584/101296609/101309082/101310779/101307487/101300962/10251491/10251493/101294251/101303166
BP	GO:0006298	mismatch repair	1/2600	12/7726	0.99275559611705	1	101307930	LOC101307930	1	0		1	101307930
BP	GO:0048583	regulation of response to stimulus	1/2600	12/7726	0.99275559611705	1	105352594	LOC105352594	1	0		1	105352594
BP	GO:0065003	protein-containing complex assembly	15/2600	71/7726	0.99296113583512	1	101314007/101306719/101295790/101303507/101311849/101307238/101308614/101309445/101310395/101303933/10251582/101306526/101296370/101312849/105353436	LOC101314007/LOC101306719/LOC101295790/LOC101303507/LOC101311849/LOC101307238/LOC101308614/LOC101309445/LOC101310395/LOC101303933/ccsA/LOC101306526/LOC101296370/LOC101312849/LOC105353436	15	6	101295790/101307238/101309445/101306526/101312849/105353436	9	101314007/101306719/101303507/101311849/101308614/101310395/101303933/10251582/101296370
BP	GO:0070085	glycosylation	7/2600	40/7726	0.993023459397224	1	101315217/105349235/101308596/101294368/101297402/105349599/101313079	LOC101315217/LOC105349235/LOC101308596/LOC101294368/LOC101297402/LOC105349599/LOC101313079	7	2	101315217/101297402	5	105349235/101308596/101294368/105349599/101313079
BP	GO:0006486	protein glycosylation	6/2600	36/7726	0.993294228743716	1	101315217/105349235/101308596/101297402/105349599/101313079	LOC101315217/LOC105349235/LOC101308596/LOC101297402/LOC105349599/LOC101313079	6	2	101315217/101297402	4	105349235/101308596/105349599/101313079
BP	GO:0043413	macromolecule glycosylation	6/2600	36/7726	0.993294228743716	1	101315217/105349235/101308596/101297402/105349599/101313079	LOC101315217/LOC105349235/LOC101308596/LOC101297402/LOC105349599/LOC101313079	6	2	101315217/101297402	4	105349235/101308596/105349599/101313079
BP	GO:0071705	nitrogen compound transport	42/2600	167/7726	0.99353627895139	1	101298049/101311930/101303013/101296916/101299200/101311165/101314067/101290796/101292799/101297009/101313741/101295111/101299270/101314704/101299963/101312000/101312841/101312623/101300241/101303098/101312129/101297618/101312010/101304657/101314660/101313302/101308349/101311851/101296557/101305793/101314197/101309639/101309720/101314794/101309830/101308053/101297599/101305251/101311562/101313419…	LOC101298049/LOC101311930/LOC101303013/LOC101296916/LOC101299200/LOC101311165/LOC101314067/LOC101290796/LOC101292799/LOC101297009/LOC101313741/LOC101295111/LOC101299270/LOC101314704/LOC101299963/LOC101312000/LOC101312841/LOC101312623/LOC101300241/LOC101303098/LOC101312129/LOC101297618/LOC101312010/LOC101304657/LOC101314660/LOC101313302/LOC101308349/LOC101311851/LOC101296557/LOC101305793/LOC101314…	42	20	101311930/101311165/101290796/101292799/101297009/101295111/101299270/101312000/101312841/101312623/101300241/101312129/101297618/101304657/101313302/101305793/101309720/101297599/101313419/101300103	22	101298049/101303013/101296916/101299200/101314067/101313741/101314704/101299963/101303098/101312010/101314660/101308349/101311851/101296557/101314197/101309639/101314794/101309830/101308053/101305251/101311562/101305253
BP	GO:1901605	alpha-amino acid metabolic process	10/2600	53/7726	0.994518263105445	1	101297581/101293387/101308604/101309397/101301391/101311619/101314983/101302825/101308733/101307816	LOC101297581/LOC101293387/LOC101308604/LOC101309397/LOC101301391/LOC101311619/LOC101314983/LOC101302825/LOC101308733/LOC101307816	10	6	101297581/101308604/101309397/101311619/101314983/101308733	4	101293387/101301391/101302825/101307816
BP	GO:0000413	protein peptidyl-prolyl isomerization	4/2600	28/7726	0.994526090508865	1	101294975/101291448/101302110/101293258	LOC101294975/LOC101291448/LOC101302110/LOC101293258	4	1	101291448	3	101294975/101302110/101293258
BP	GO:0018208	peptidyl-proline modification	4/2600	28/7726	0.994526090508865	1	101294975/101291448/101302110/101293258	LOC101294975/LOC101291448/LOC101302110/LOC101293258	4	1	101291448	3	101294975/101302110/101293258
BP	GO:0006753	nucleoside phosphate metabolic process	28/2600	120/7726	0.995034242506423	1	101311878/101303154/101294972/101293744/101307582/101313707/101310390/101299584/101301645/101309304/101303142/101294550/101309015/101296609/101309379/10251490/101300223/101301920/101309082/101310779/101307487/101300962/101308723/10251491/10251526/10251493/101294251/101303166	LOC101311878/LOC101303154/LOC101294972/LOC101293744/LOC101307582/LOC101313707/LOC101310390/LOC101299584/LOC101301645/LOC101309304/LOC101303142/LOC101294550/LOC101309015/LOC101296609/LOC101309379/atpA/LOC101300223/LOC101301920/LOC101309082/LOC101310779/LOC101307487/LOC101300962/LOC101308723/atpF/atpB/atpI/LOC101294251/LOC101303166	28	14	101311878/101303154/101294972/101293744/101307582/101313707/101310390/101309304/101303142/101309015/101309379/101300223/101301920/101308723	14	101299584/101301645/101294550/101296609/10251490/101309082/101310779/101307487/101300962/10251491/10251526/10251493/101294251/101303166
BP	GO:0006357	regulation of transcription by RNA polymerase II	1/2600	13/7726	0.995197318971039	1	101306327	LOC101306327	1	1	101306327	0
BP	GO:0009119	ribonucleoside metabolic process	1/2600	13/7726	0.995197318971039	1	101304001	LOC101304001	1	1	101304001	0
BP	GO:0016579	protein deubiquitination	3/2600	24/7726	0.995589810148159	1	101309167/101307995/101304698	LOC101309167/LOC101307995/LOC101304698	3	2	101307995/101304698	1	101309167
BP	GO:0070646	protein modification by small protein removal	3/2600	24/7726	0.995589810148159	1	101309167/101307995/101304698	LOC101309167/LOC101307995/LOC101304698	3	2	101307995/101304698	1	101309167
BP	GO:0045017	glycerolipid biosynthetic process	2/2600	19/7726	0.995655116584941	1	101295386/101291001	LOC101295386/LOC101291001	2	1	101295386	1	101291001
BP	GO:0006352	DNA-templated transcription, initiation	4/2600	29/7726	0.995989634298087	1	101297394/101314062/101313064/101295277	LOC101297394/LOC101314062/LOC101313064/LOC101295277	4	3	101297394/101314062/101295277	1	101313064
BP	GO:1901607	alpha-amino acid biosynthetic process	6/2600	38/7726	0.996161916119994	1	101293387/101309397/101301391/101311619/101314983/101302825	LOC101293387/LOC101309397/LOC101301391/LOC101311619/LOC101314983/LOC101302825	6	3	101309397/101311619/101314983	3	101293387/101301391/101302825
BP	GO:0009117	nucleotide metabolic process	27/2600	118/7726	0.996212416665311	1	101311878/101303154/101294972/101293744/101307582/101313707/101310390/101299584/101301645/101309304/101303142/101309015/101296609/101309379/10251490/101300223/101301920/101309082/101310779/101307487/101300962/101308723/10251491/10251526/10251493/101294251/101303166	LOC101311878/LOC101303154/LOC101294972/LOC101293744/LOC101307582/LOC101313707/LOC101310390/LOC101299584/LOC101301645/LOC101309304/LOC101303142/LOC101309015/LOC101296609/LOC101309379/atpA/LOC101300223/LOC101301920/LOC101309082/LOC101310779/LOC101307487/LOC101300962/LOC101308723/atpF/atpB/atpI/LOC101294251/LOC101303166	27	14	101311878/101303154/101294972/101293744/101307582/101313707/101310390/101309304/101303142/101309015/101309379/101300223/101301920/101308723	13	101299584/101301645/101296609/10251490/101309082/101310779/101307487/101300962/10251491/10251526/10251493/101294251/101303166
BP	GO:0008652	cellular amino acid biosynthetic process	8/2600	47/7726	0.996731079629355	1	101293387/101309397/101301391/101292991/101311619/101314983/101302825/101299003	LOC101293387/LOC101309397/LOC101301391/LOC101292991/LOC101311619/LOC101314983/LOC101302825/LOC101299003	8	5	101309397/101292991/101311619/101314983/101299003	3	101293387/101301391/101302825
BP	GO:0090407	organophosphate biosynthetic process	29/2600	126/7726	0.99673665300323	1	101311878/101303154/101294972/101293744/101293378/101307582/101313707/101310390/101299584/101293315/101296609/101303741/101309379/101300223/101301920/101309082/101301532/101303894/101310779/101311692/101307487/101300962/101313491/10251491/101311125/101312182/10251493/101294251/101303166	LOC101311878/LOC101303154/LOC101294972/LOC101293744/LOC101293378/LOC101307582/LOC101313707/LOC101310390/LOC101299584/LOC101293315/LOC101296609/LOC101303741/LOC101309379/LOC101300223/LOC101301920/LOC101309082/LOC101301532/LOC101303894/LOC101310779/LOC101311692/LOC101307487/LOC101300962/LOC101313491/atpF/LOC101311125/LOC101312182/atpI/LOC101294251/LOC101303166	29	16	101311878/101303154/101294972/101293744/101293378/101307582/101313707/101310390/101293315/101309379/101300223/101301920/101301532/101311692/101313491/101311125	13	101299584/101296609/101303741/101309082/101303894/101310779/101307487/101300962/10251491/101312182/10251493/101294251/101303166
BP	GO:1901135	carbohydrate derivative metabolic process	50/2600	200/7726	0.997109827689582	1	101311878/101304907/101303154/101294972/101293744/101291199/101307582/101290830/101313211/101310390/101292276/101304001/101299584/101315168/101301645/101309304/101295108/101303142/101315217/101309015/101296609/105349235/101308596/101295069/101309379/10251490/101301920/101297402/101309082/101299523/101294711/101303894/101308149/101310779/105349599/101307487/101314794/101304612/101300962/101308723/…	LOC101311878/LOC101304907/LOC101303154/LOC101294972/LOC101293744/LOC101291199/LOC101307582/LOC101290830/LOC101313211/LOC101310390/LOC101292276/LOC101304001/LOC101299584/LOC101315168/LOC101301645/LOC101309304/LOC101295108/LOC101303142/LOC101315217/LOC101309015/LOC101296609/LOC105349235/LOC101308596/LOC101295069/LOC101309379/atpA/LOC101301920/LOC101297402/LOC101309082/LOC101299523/LOC101294711/LOC1…	50	23	101311878/101304907/101303154/101294972/101293744/101291199/101307582/101290830/101310390/101292276/101304001/101309304/101295108/101303142/101315217/101309015/101309379/101301920/101297402/101294711/101308149/101304612/101308723	27	101313211/101299584/101315168/101301645/101296609/105349235/101308596/101295069/10251490/101309082/101299523/101303894/101310779/105349599/101307487/101314794/101300962/10251491/105353023/10251526/101315219/105353101/101313079/101312182/10251493/101294251/101303166
BP	GO:1901575	organic substance catabolic process	42/2600	173/7726	0.99735128230217	1	101311878/101304907/101302448/101303154/101296197/101294972/101293744/101301523/101291199/101290830/101310390/101292276/101299584/101293781/101315168/101314099/101306659/101309359/101296609/101294256/101300749/101293932/101295069/101309379/101301920/101309082/101299523/101294711/101308733/101301405/101313898/101310779/101307487/101304612/101300962/101312828/101315219/101292223/101304030/101291695…	LOC101311878/LOC101304907/LOC101302448/LOC101303154/LOC101296197/LOC101294972/LOC101293744/LOC101301523/LOC101291199/LOC101290830/LOC101310390/LOC101292276/LOC101299584/LOC101293781/LOC101315168/LOC101314099/LOC101306659/LOC101309359/LOC101296609/LOC101294256/LOC101300749/LOC101293932/LOC101295069/LOC101309379/LOC101301920/LOC101309082/LOC101299523/LOC101294711/LOC101308733/LOC101301405/LOC101313…	42	25	101311878/101304907/101302448/101303154/101296197/101294972/101293744/101301523/101291199/101290830/101310390/101292276/101293781/101306659/101309359/101294256/101300749/101309379/101301920/101294711/101308733/101301405/101304612/101304030/101291695	17	101299584/101315168/101314099/101296609/101293932/101295069/101309082/101299523/101313898/101310779/101307487/101300962/101312828/101315219/101292223/105350282/101294251
BP	GO:0015672	monovalent inorganic cation transport	12/2600	65/7726	0.997938921375207	1	101312907/10251490/101296347/101303851/101304867/101310854/101312628/10251491/10251526/101299972/101305106/10251493	LOC101312907/atpA/LOC101296347/LOC101303851/LOC101304867/LOC101310854/LOC101312628/atpF/atpB/LOC101299972/LOC101305106/atpI	12	4	101303851/101304867/101312628/101305106	8	101312907/10251490/101296347/101310854/10251491/10251526/101299972/10251493
BP	GO:0006364	rRNA processing	3/2600	28/7726	0.998864311567559	1	101306376/101304011/101308845	LOC101306376/LOC101304011/LOC101308845	3	1	101304011	2	101306376/101308845
BP	GO:0008654	phospholipid biosynthetic process	3/2600	28/7726	0.998864311567559	1	101303741/101303894/101312182	LOC101303741/LOC101303894/LOC101312182	3	0		3	101303741/101303894/101312182
BP	GO:0009116	nucleoside metabolic process	3/2600	28/7726	0.998864311567559	1	101313211/101304001/101308149	LOC101313211/LOC101304001/LOC101308149	3	2	101304001/101308149	1	101313211
BP	GO:0016072	rRNA metabolic process	3/2600	28/7726	0.998864311567559	1	101306376/101304011/101308845	LOC101306376/LOC101304011/LOC101308845	3	1	101304011	2	101306376/101308845
BP	GO:1901657	glycosyl compound metabolic process	3/2600	28/7726	0.998864311567559	1	101313211/101304001/101308149	LOC101313211/LOC101304001/LOC101308149	3	2	101304001/101308149	1	101313211
BP	GO:0006260	DNA replication	8/2600	51/7726	0.998884128488027	1	101313160/101303754/101314237/101308155/101307960/101303192/101315425/101291492	LOC101313160/LOC101303754/LOC101314237/LOC101308155/LOC101307960/LOC101303192/LOC101315425/LOC101291492	8	3	101314237/101303192/101291492	5	101313160/101303754/101308155/101307960/101315425
BP	GO:1901137	carbohydrate derivative biosynthetic process	30/2600	136/7726	0.998959087213277	1	101311878/101303154/101294972/101293744/101307582/101310390/101304001/101299584/101295108/101315217/101296609/105349235/101308596/101309379/101301920/101297402/101309082/101303894/101310779/105349599/101307487/101300962/10251491/105353023/105353101/101313079/101312182/10251493/101294251/101303166	LOC101311878/LOC101303154/LOC101294972/LOC101293744/LOC101307582/LOC101310390/LOC101304001/LOC101299584/LOC101295108/LOC101315217/LOC101296609/LOC105349235/LOC101308596/LOC101309379/LOC101301920/LOC101297402/LOC101309082/LOC101303894/LOC101310779/LOC105349599/LOC101307487/LOC101300962/atpF/LOC105353023/LOC105353101/LOC101313079/LOC101312182/atpI/LOC101294251/LOC101303166	30	12	101311878/101303154/101294972/101293744/101307582/101310390/101304001/101295108/101315217/101309379/101301920/101297402	18	101299584/101296609/105349235/101308596/101309082/101303894/101310779/105349599/101307487/101300962/10251491/105353023/105353101/101313079/101312182/10251493/101294251/101303166
BP	GO:0055086	nucleobase-containing small molecule metabolic process	31/2600	140/7726	0.999027345196281	1	101311878/101303154/101294972/101293744/101307582/101313211/101313707/101310390/101304001/101299584/101301645/101309304/101303142/101294550/101309015/101296609/101309379/10251490/101300223/101301920/101309082/101308149/101310779/101307487/101300962/101308723/10251491/10251526/10251493/101294251/101303166	LOC101311878/LOC101303154/LOC101294972/LOC101293744/LOC101307582/LOC101313211/LOC101313707/LOC101310390/LOC101304001/LOC101299584/LOC101301645/LOC101309304/LOC101303142/LOC101294550/LOC101309015/LOC101296609/LOC101309379/atpA/LOC101300223/LOC101301920/LOC101309082/LOC101308149/LOC101310779/LOC101307487/LOC101300962/LOC101308723/atpF/atpB/atpI/LOC101294251/LOC101303166	31	16	101311878/101303154/101294972/101293744/101307582/101313707/101310390/101304001/101309304/101303142/101309015/101309379/101300223/101301920/101308149/101308723	15	101313211/101299584/101301645/101294550/101296609/10251490/101309082/101310779/101307487/101300962/10251491/10251526/10251493/101294251/101303166
BP	GO:0006505	GPI anchor metabolic process	1/2600	17/7726	0.999072910357001	1	101314794	LOC101314794	1	0		1	101314794
BP	GO:0019752	carboxylic acid metabolic process	66/2600	263/7726	0.999105502555397	1	101311878/101310767/101297581/101303154/101294972/101293744/101293387/101290812/101310390/101299584/101298957/101315278/101308604/101309397/101309454/101293890/101298195/101310902/101306226/101309186/101307579/101296609/101299334/101302729/101306331/101298249/101301391/101292991/101304097/101311000/101311619/101311297/101314983/101302825/101309379/101312957/101301920/101308227/101309082/101308733…	LOC101311878/LOC101310767/LOC101297581/LOC101303154/LOC101294972/LOC101293744/LOC101293387/LOC101290812/LOC101310390/LOC101299584/LOC101298957/LOC101315278/LOC101308604/LOC101309397/LOC101309454/LOC101293890/LOC101298195/LOC101310902/LOC101306226/LOC101309186/LOC101307579/LOC101296609/LOC101299334/LOC101302729/LOC101306331/LOC101298249/LOC101301391/LOC101292991/LOC101304097/LOC101311000/LOC101311…	66	34	101311878/101310767/101297581/101303154/101294972/101293744/101290812/101310390/101298957/101308604/101309397/101298195/101306226/101309186/101299334/101302729/101306331/101298249/101292991/101311000/101311619/101314983/101309379/101312957/101301920/101308733/101296576/101292031/101299003/101299442/101312286/101292536/101304175/101310321	32	101293387/101299584/101315278/101309454/101293890/101310902/101307579/101296609/101301391/101304097/101311297/101302825/101308227/101309082/101310779/101306153/101307487/101314370/101300962/101314251/101297137/101307816/101292407/101306698/101313029/101313171/101299165/101308477/101291841/101294251/101300243/101306709
BP	GO:0009057	macromolecule catabolic process	21/2600	104/7726	0.999196872581682	1	101304907/101301523/101291199/101290830/101292276/101314099/101306659/101309359/101294256/101300749/101293932/101299523/101294711/101301405/101313898/101304612/101312828/101315219/101292223/101291695/105350282	LOC101304907/LOC101301523/LOC101291199/LOC101290830/LOC101292276/LOC101314099/LOC101306659/LOC101309359/LOC101294256/LOC101300749/LOC101293932/LOC101299523/LOC101294711/LOC101301405/LOC101313898/LOC101304612/LOC101312828/LOC101315219/LOC101292223/LOC101291695/LOC105350282	21	13	101304907/101301523/101291199/101290830/101292276/101306659/101309359/101294256/101300749/101294711/101301405/101304612/101291695	8	101314099/101293932/101299523/101313898/101312828/101315219/101292223/105350282
BP	GO:0043933	protein-containing complex subunit organization	15/2600	81/7726	0.99922295313212	1	101314007/101306719/101295790/101303507/101311849/101307238/101308614/101309445/101310395/101303933/10251582/101306526/101296370/101312849/105353436	LOC101314007/LOC101306719/LOC101295790/LOC101303507/LOC101311849/LOC101307238/LOC101308614/LOC101309445/LOC101310395/LOC101303933/ccsA/LOC101306526/LOC101296370/LOC101312849/LOC105353436	15	6	101295790/101307238/101309445/101306526/101312849/105353436	9	101314007/101306719/101303507/101311849/101308614/101310395/101303933/10251582/101296370
BP	GO:1902600	proton transmembrane transport	5/2600	39/7726	0.999247869538129	1	10251490/10251491/10251526/101299972/10251493	atpA/atpF/atpB/LOC101299972/atpI	5	0		5	10251490/10251491/10251526/101299972/10251493
BP	GO:0043436	oxoacid metabolic process	67/2600	268/7726	0.999283574354725	1	101311878/101310767/101297581/101303154/101294972/101293744/101293387/101290812/101310390/101299584/101298957/101315278/101308604/101309397/101309454/101293890/101298195/101310902/101306226/101309186/101307579/101296609/101299334/101302729/101306331/101298249/101301391/101292991/101304097/101311000/101311619/101311297/101314983/101302825/101309379/101312957/101301920/101308227/101309082/101308733…	LOC101311878/LOC101310767/LOC101297581/LOC101303154/LOC101294972/LOC101293744/LOC101293387/LOC101290812/LOC101310390/LOC101299584/LOC101298957/LOC101315278/LOC101308604/LOC101309397/LOC101309454/LOC101293890/LOC101298195/LOC101310902/LOC101306226/LOC101309186/LOC101307579/LOC101296609/LOC101299334/LOC101302729/LOC101306331/LOC101298249/LOC101301391/LOC101292991/LOC101304097/LOC101311000/LOC101311…	67	34	101311878/101310767/101297581/101303154/101294972/101293744/101290812/101310390/101298957/101308604/101309397/101298195/101306226/101309186/101299334/101302729/101306331/101298249/101292991/101311000/101311619/101314983/101309379/101312957/101301920/101308733/101296576/101292031/101299003/101299442/101312286/101292536/101304175/101310321	33	101293387/101299584/101315278/101309454/101293890/101310902/101307579/101296609/101301391/101304097/101311297/101302825/101308227/101309082/101310779/101306153/101307487/101314370/101300962/101314251/101297137/101295234/101307816/101292407/101306698/101313029/101313171/101299165/101308477/101291841/101294251/101300243/101306709
BP	GO:0009056	catabolic process	42/2600	182/7726	0.999377330145931	1	101311878/101304907/101302448/101303154/101296197/101294972/101293744/101301523/101291199/101290830/101310390/101292276/101299584/101293781/101315168/101314099/101306659/101309359/101296609/101294256/101300749/101293932/101295069/101309379/101301920/101309082/101299523/101294711/101308733/101301405/101313898/101310779/101307487/101304612/101300962/101312828/101315219/101292223/101304030/101291695…	LOC101311878/LOC101304907/LOC101302448/LOC101303154/LOC101296197/LOC101294972/LOC101293744/LOC101301523/LOC101291199/LOC101290830/LOC101310390/LOC101292276/LOC101299584/LOC101293781/LOC101315168/LOC101314099/LOC101306659/LOC101309359/LOC101296609/LOC101294256/LOC101300749/LOC101293932/LOC101295069/LOC101309379/LOC101301920/LOC101309082/LOC101299523/LOC101294711/LOC101308733/LOC101301405/LOC101313…	42	25	101311878/101304907/101302448/101303154/101296197/101294972/101293744/101301523/101291199/101290830/101310390/101292276/101293781/101306659/101309359/101294256/101300749/101309379/101301920/101294711/101308733/101301405/101304612/101304030/101291695	17	101299584/101315168/101314099/101296609/101293932/101295069/101309082/101299523/101313898/101310779/101307487/101300962/101312828/101315219/101292223/105350282/101294251
BP	GO:0006082	organic acid metabolic process	67/2600	269/7726	0.999377870704402	1	101311878/101310767/101297581/101303154/101294972/101293744/101293387/101290812/101310390/101299584/101298957/101315278/101308604/101309397/101309454/101293890/101298195/101310902/101306226/101309186/101307579/101296609/101299334/101302729/101306331/101298249/101301391/101292991/101304097/101311000/101311619/101311297/101314983/101302825/101309379/101312957/101301920/101308227/101309082/101308733…	LOC101311878/LOC101310767/LOC101297581/LOC101303154/LOC101294972/LOC101293744/LOC101293387/LOC101290812/LOC101310390/LOC101299584/LOC101298957/LOC101315278/LOC101308604/LOC101309397/LOC101309454/LOC101293890/LOC101298195/LOC101310902/LOC101306226/LOC101309186/LOC101307579/LOC101296609/LOC101299334/LOC101302729/LOC101306331/LOC101298249/LOC101301391/LOC101292991/LOC101304097/LOC101311000/LOC101311…	67	34	101311878/101310767/101297581/101303154/101294972/101293744/101290812/101310390/101298957/101308604/101309397/101298195/101306226/101309186/101299334/101302729/101306331/101298249/101292991/101311000/101311619/101314983/101309379/101312957/101301920/101308733/101296576/101292031/101299003/101299442/101312286/101292536/101304175/101310321	33	101293387/101299584/101315278/101309454/101293890/101310902/101307579/101296609/101301391/101304097/101311297/101302825/101308227/101309082/101310779/101306153/101307487/101314370/101300962/101314251/101297137/101295234/101307816/101292407/101306698/101313029/101313171/101299165/101308477/101291841/101294251/101300243/101306709
BP	GO:0071702	organic substance transport	42/2600	184/7726	0.999556177853799	1	101311930/101296916/101298698/101311165/101297616/101314067/101290796/101292799/101297009/101295111/101299270/101299963/101312000/101297910/101300241/101303098/101312129/101297618/101312010/101304657/101313302/101308349/101296557/101299679/101305793/101314197/101309639/101309720/101307427/101314794/101310016/101309830/101304669/101308053/101297599/101308977/101298388/101305251/101314032/101307848…	LOC101311930/LOC101296916/LOC101298698/LOC101311165/LOC101297616/LOC101314067/LOC101290796/LOC101292799/LOC101297009/LOC101295111/LOC101299270/LOC101299963/LOC101312000/LOC101297910/LOC101300241/LOC101303098/LOC101312129/LOC101297618/LOC101312010/LOC101304657/LOC101313302/LOC101308349/LOC101296557/LOC101299679/LOC101305793/LOC101314197/LOC101309639/LOC101309720/LOC101307427/LOC101314794/LOC101310…	42	22	101311930/101298698/101311165/101297616/101290796/101292799/101297009/101295111/101299270/101312000/101297910/101300241/101312129/101297618/101304657/101313302/101299679/101305793/101309720/101307427/101297599/101300103	20	101296916/101314067/101299963/101303098/101312010/101308349/101296557/101314197/101309639/101314794/101310016/101309830/101304669/101308053/101308977/101298388/101305251/101314032/101307848/101305253
BP	GO:0009451	RNA modification	4/2600	36/7726	0.999581338376645	1	101304001/101304011/101315091/101314807	LOC101304001/LOC101304011/LOC101315091/LOC101314807	4	2	101304001/101304011	2	101315091/101314807
BP	GO:0006397	mRNA processing	6/2600	46/7726	0.999635557547783	1	101295745/10251482/101302957/101299382/101295480/105353416	LOC101295745/matK/LOC101302957/LOC101299382/LOC101295480/LOC105353416	6	3	101295745/101299382/101295480	3	10251482/101302957/105353416
BP	GO:0006366	transcription by RNA polymerase II	2/2600	26/7726	0.999674901893281	1	101306327/101314062	LOC101306327/LOC101314062	2	2	101306327/101314062	0
BP	GO:0043414	macromolecule methylation	2/2600	26/7726	0.999674901893281	1	101304011/101308651	LOC101304011/LOC101308651	2	1	101304011	1	101308651
BP	GO:0048519	negative regulation of biological process	2/2600	26/7726	0.999674901893281	1	101297874/101301086	LOC101297874/LOC101301086	2	0		2	101297874/101301086
BP	GO:0001522	pseudouridine synthesis	1/2600	20/7726	0.999730195450934	1	101314807	LOC101314807	1	0		1	101314807
BP	GO:0006508	proteolysis	86/2600	340/7726	0.999738817129323	1	101292216/101294426/101297660/101313186/101296886/101290961/101292930/101292508/101308427/101297079/101293474/101291341/101297289/101290716/101315158/101307747/101290779/101311030/101299484/101303645/101302380/101312202/105351233/101307319/101311272/101299676/101306659/101313115/101294533/101305192/101300497/101298587/101310985/101314498/101302322/101295137/101311658/101294030/101292503/101295496…	LOC101292216/LOC101294426/LOC101297660/LOC101313186/LOC101296886/LOC101290961/LOC101292930/LOC101292508/LOC101308427/LOC101297079/LOC101293474/LOC101291341/LOC101297289/LOC101290716/LOC101315158/LOC101307747/LOC101290779/LOC101311030/LOC101299484/LOC101303645/LOC101302380/LOC101312202/LOC105351233/LOC101307319/LOC101311272/LOC101299676/LOC101306659/LOC101313115/LOC101294533/LOC101305192/LOC101300…	86	17	101290716/101303645/101307319/101299676/101306659/101307995/101300749/101304698/101314621/101309322/101301405/101312373/105353198/105349275/101298761/101305669/101291695	69	101292216/101294426/101297660/101313186/101296886/101290961/101292930/101292508/101308427/101297079/101293474/101291341/101297289/101315158/101307747/101290779/101311030/101299484/101302380/101312202/105351233/101311272/101313115/101294533/101305192/101300497/101298587/101310985/101314498/101302322/101295137/101311658/101294030/101292503/101295496/101309167/101307281/101307257/101312088/101298935…
BP	GO:0032259	methylation	3/2600	33/7726	0.999802169953505	1	101304011/101308651/101310279	LOC101304011/LOC101308651/LOC101310279	3	1	101304011	2	101308651/101310279
BP	GO:0044248	cellular catabolic process	34/2600	160/7726	0.99982004467326	1	101311878/101304907/101302448/101303154/101294972/101293744/101291199/101290830/101310390/101292276/101299584/101293781/101306659/101296609/101300749/101309379/101301920/101309082/101299523/101294711/101308733/101301405/101313898/101310779/101307487/101304612/101300962/101312828/101315219/101292223/101304030/101291695/105350282/101294251	LOC101311878/LOC101304907/LOC101302448/LOC101303154/LOC101294972/LOC101293744/LOC101291199/LOC101290830/LOC101310390/LOC101292276/LOC101299584/LOC101293781/LOC101306659/LOC101296609/LOC101300749/LOC101309379/LOC101301920/LOC101309082/LOC101299523/LOC101294711/LOC101308733/LOC101301405/LOC101313898/LOC101310779/LOC101307487/LOC101304612/LOC101300962/LOC101312828/LOC101315219/LOC101292223/LOC101304…	34	21	101311878/101304907/101302448/101303154/101294972/101293744/101291199/101290830/101310390/101292276/101293781/101306659/101300749/101309379/101301920/101294711/101308733/101301405/101304612/101304030/101291695	13	101299584/101296609/101309082/101299523/101313898/101310779/101307487/101300962/101312828/101315219/101292223/105350282/101294251
BP	GO:0006325	chromatin organization	6/2600	49/7726	0.999855431493386	1	101314007/101303507/101307238/101308614/101303933/105353436	LOC101314007/LOC101303507/LOC101307238/LOC101308614/LOC101303933/LOC105353436	6	2	101307238/105353436	4	101314007/101303507/101308614/101303933
BP	GO:0044085	cellular component biogenesis	30/2600	148/7726	0.999898452359218	1	101299190/101295413/101314007/101298679/101306719/101312748/101295790/101306376/101304011/101303507/101293285/101311849/101307238/101315315/101294933/101308614/101309445/101308845/101307493/101295819/101310395/101303933/10251582/101309818/101306526/101296370/101299752/101312849/101291469/105353436	LOC101299190/LOC101295413/LOC101314007/LOC101298679/LOC101306719/LOC101312748/LOC101295790/LOC101306376/LOC101304011/LOC101303507/LOC101293285/LOC101311849/LOC101307238/LOC101315315/LOC101294933/LOC101308614/LOC101309445/LOC101308845/LOC101307493/LOC101295819/LOC101310395/LOC101303933/ccsA/LOC101309818/LOC101306526/LOC101296370/LOC101299752/LOC101312849/LOC101291469/LOC105353436	30	13	101299190/101295413/101312748/101295790/101304011/101293285/101307238/101309445/101309818/101306526/101299752/101312849/105353436	17	101314007/101298679/101306719/101306376/101303507/101311849/101315315/101294933/101308614/101308845/101307493/101295819/101310395/101303933/10251582/101296370/101291469
BP	GO:0042254	ribosome biogenesis	5/2600	46/7726	0.999919871402344	1	101299190/101306376/101304011/101308845/101296370	LOC101299190/LOC101306376/LOC101304011/LOC101308845/LOC101296370	5	2	101299190/101304011	3	101306376/101308845/101296370
BP	GO:0016043	cellular component organization	54/2600	237/7726	0.999921759974662	1	101306089/101313085/101291528/101291827/101293143/101295413/101315277/101314007/101298679/101306719/101312748/101295790/101313513/101303507/101293285/101311252/101311849/101296228/101307238/101315315/101294933/101308614/101299802/101309445/101301405/101300055/101298749/101294778/101307493/101306863/101295819/101307195/101310395/101300355/101303933/10251582/101297929/101301500/101309866/101299838/…	LOC101306089/LOC101313085/LOC101291528/LOC101291827/LOC101293143/LOC101295413/LOC101315277/LOC101314007/LOC101298679/LOC101306719/LOC101312748/LOC101295790/LOC101313513/LOC101303507/LOC101293285/LOC101311252/LOC101311849/LOC101296228/LOC101307238/LOC101315315/LOC101294933/LOC101308614/LOC101299802/LOC101309445/LOC101301405/LOC101300055/LOC101298749/LOC101294778/LOC101307493/LOC101306863/LOC101295…	54	28	101306089/101313085/101291528/101291827/101293143/101295413/101315277/101312748/101295790/101313513/101293285/101311252/101307238/101299802/101309445/101301405/101300055/101294778/101306863/101297929/101301500/101309818/101306526/101300386/101299752/101312849/101292205/105353436	26	101314007/101298679/101306719/101303507/101311849/101296228/101315315/101294933/101308614/101298749/101307493/101295819/101307195/101310395/101300355/101303933/10251582/101309866/101299838/101313170/105351014/101291706/101296370/105352879/101302349/101291469
BP	GO:0051716	cellular response to stimulus	111/2600	435/7726	0.999935420866096	1	101299440/101298539/101290837/101311837/101292682/101291298/101302496/101295449/101305215/101298210/101309388/101294717/101297561/101295980/101307732/101291255/101307138/101307938/101291297/101310871/101313658/101303100/101302231/101298229/101311792/101298354/105350006/101306611/101302360/101304084/101312978/105349481/101294233/105351873/101306008/101303122/101310466/101296906/101296304/105350848…	LOC101299440/LOC101298539/LOC101290837/LOC101311837/LOC101292682/LOC101291298/LOC101302496/LOC101295449/LOC101305215/LOC101298210/LOC101309388/LOC101294717/LOC101297561/LOC101295980/LOC101307732/LOC101291255/LOC101307138/LOC101307938/LOC101291297/LOC101310871/LOC101313658/LOC101303100/LOC101302231/LOC101298229/LOC101311792/LOC101298354/LOC105350006/LOC101306611/LOC101302360/LOC101304084/LOC101312…	111	54	101299440/101298539/101290837/101311837/101292682/101291298/101302496/101295449/101305215/101298210/101309388/101297561/101295980/101307732/101307138/101291297/101310871/101313658/101303100/101302231/105350006/101306611/101302360/101304084/105349481/101294233/101303122/101310466/101291543/101313493/101311250/101294383/101296142/101303868/101310640/101295298/101310987/101295652/101307420/101296043…	57	101294717/101291255/101307938/101298229/101311792/101298354/101312978/105351873/101306008/101296906/101296304/105350848/101302527/101313454/101303745/101295814/101300216/101314338/101296948/101293581/101302874/101305309/101301629/101300219/101296329/101301202/101299460/101291783/101304494/101310357/101305046/101312581/101303133/101305786/101304712/101302518/101307894/101295758/101308520/101310102…
BP	GO:0016071	mRNA metabolic process	6/2600	52/7726	0.999943719042261	1	101295745/10251482/101302957/101299382/101295480/105353416	LOC101295745/matK/LOC101302957/LOC101299382/LOC101295480/LOC105353416	6	3	101295745/101299382/101295480	3	10251482/101302957/105353416
BP	GO:0048193	Golgi vesicle transport	1/2600	24/7726	0.999948014258959	1	101307170	LOC101307170	1	1	101307170	0
BP	GO:0008033	tRNA processing	3/2600	37/7726	0.999952655993174	1	101304001/101315091/101295477	LOC101304001/LOC101315091/LOC101295477	3	2	101304001/101295477	1	101315091
BP	GO:0022613	ribonucleoprotein complex biogenesis	5/2600	49/7726	0.999970211273814	1	101299190/101306376/101304011/101308845/101296370	LOC101299190/LOC101306376/LOC101304011/LOC101308845/LOC101296370	5	2	101299190/101304011	3	101306376/101308845/101296370
BP	GO:1901565	organonitrogen compound catabolic process	15/2600	95/7726	0.999975721680246	1	101304907/101291199/101290830/101292276/101306659/101300749/101299523/101294711/101308733/101301405/101313898/101304612/101315219/101292223/101291695	LOC101304907/LOC101291199/LOC101290830/LOC101292276/LOC101306659/LOC101300749/LOC101299523/LOC101294711/LOC101308733/LOC101301405/LOC101313898/LOC101304612/LOC101315219/LOC101292223/LOC101291695	15	11	101304907/101291199/101290830/101292276/101306659/101300749/101294711/101308733/101301405/101304612/101291695	4	101299523/101313898/101315219/101292223
BP	GO:0044281	small molecule metabolic process	106/2600	429/7726	0.999985725588943	1	101311878/101310767/101309087/101302448/101297581/101303154/101294972/101293744/101293387/101292561/101290812/101293378/101307582/101313211/101313707/101310390/101304001/101299584/101302361/101298957/101315278/101308604/101293781/101301645/101309397/101309454/101309304/101308465/101303142/101293890/101298195/101294550/101293315/101310902/101306226/101314730/101309186/101309015/101307579/101296609…	LOC101311878/LOC101310767/LOC101309087/LOC101302448/LOC101297581/LOC101303154/LOC101294972/LOC101293744/LOC101293387/LOC101292561/LOC101290812/LOC101293378/LOC101307582/LOC101313211/LOC101313707/LOC101310390/LOC101304001/LOC101299584/LOC101302361/LOC101298957/LOC101315278/LOC101308604/LOC101293781/LOC101301645/LOC101309397/LOC101309454/LOC101309304/LOC101308465/LOC101303142/LOC101293890/LOC101298…	106	56	101311878/101310767/101309087/101302448/101297581/101303154/101294972/101293744/101292561/101290812/101293378/101307582/101313707/101310390/101304001/101302361/101298957/101308604/101293781/101309397/101309304/101308465/101303142/101298195/101293315/101306226/101309186/101309015/101299334/101302729/101306331/101298249/101292991/101311000/101311619/101314983/101309379/101312957/101300223/101301920…	50	101293387/101313211/101299584/101315278/101301645/101309454/101293890/101294550/101310902/101314730/101307579/101296609/101301391/101297194/101304097/101298052/101303741/101311297/101302825/10251490/101308227/101307514/101309082/101310779/101306153/101307487/101310406/101314370/101300962/101310692/10251491/101314251/101297137/101296629/101295234/10251526/101310247/101307816/101292407/101306698/10…
BP	GO:0006418	tRNA aminoacylation for protein translation	7/2600	63/7726	0.999991990342825	1	101293890/101306331/101296576/101306153/101306698/101292536/101304175	LOC101293890/LOC101306331/LOC101296576/LOC101306153/LOC101306698/LOC101292536/LOC101304175	7	4	101306331/101296576/101292536/101304175	3	101293890/101306153/101306698
BP	GO:0006511	ubiquitin-dependent protein catabolic process	5/2600	53/7726	0.999992218581537	1	101306659/101301405/101313898/101292223/101291695	LOC101306659/LOC101301405/LOC101313898/LOC101292223/LOC101291695	5	3	101306659/101301405/101291695	2	101313898/101292223
BP	GO:0019941	modification-dependent protein catabolic process	5/2600	53/7726	0.999992218581537	1	101306659/101301405/101313898/101292223/101291695	LOC101306659/LOC101301405/LOC101313898/LOC101292223/LOC101291695	5	3	101306659/101301405/101291695	2	101313898/101292223
BP	GO:0043632	modification-dependent macromolecule catabolic process	5/2600	53/7726	0.999992218581537	1	101306659/101301405/101313898/101292223/101291695	LOC101306659/LOC101301405/LOC101313898/LOC101292223/LOC101291695	5	3	101306659/101301405/101291695	2	101313898/101292223
BP	GO:0051276	chromosome organization	11/2600	83/7726	0.999994538178054	1	101293143/101314007/101303507/101307238/101308614/101301405/101300355/101303933/101299838/101313170/105353436	LOC101293143/LOC101314007/LOC101303507/LOC101307238/LOC101308614/LOC101301405/LOC101300355/LOC101303933/LOC101299838/LOC101313170/LOC105353436	11	4	101293143/101307238/101301405/105353436	7	101314007/101303507/101308614/101300355/101303933/101299838/101313170
BP	GO:0018193	peptidyl-amino acid modification	4/2600	49/7726	0.99999517749724	1	101294975/101291448/101302110/101293258	LOC101294975/LOC101291448/LOC101302110/LOC101293258	4	1	101291448	3	101294975/101302110/101293258
BP	GO:0043038	amino acid activation	7/2600	67/7726	0.999997781590309	1	101293890/101306331/101296576/101306153/101306698/101292536/101304175	LOC101293890/LOC101306331/LOC101296576/LOC101306153/LOC101306698/LOC101292536/LOC101304175	7	4	101306331/101296576/101292536/101304175	3	101293890/101306153/101306698
BP	GO:0043039	tRNA aminoacylation	7/2600	67/7726	0.999997781590309	1	101293890/101306331/101296576/101306153/101306698/101292536/101304175	LOC101293890/LOC101306331/LOC101296576/LOC101306153/LOC101306698/LOC101292536/LOC101304175	7	4	101306331/101296576/101292536/101304175	3	101293890/101306153/101306698
BP	GO:0034470	ncRNA processing	6/2600	62/7726	0.999997833162148	1	101304001/101306376/101304011/101315091/101308845/101295477	LOC101304001/LOC101306376/LOC101304011/LOC101315091/LOC101308845/LOC101295477	6	3	101304001/101304011/101295477	3	101306376/101315091/101308845
BP	GO:0006457	protein folding	14/2600	100/7726	0.999998044947042	1	101314067/101294184/101294975/101308538/101291448/101307728/101315062/101304130/101302110/101304351/101303016/101293258/101299779/105350520	LOC101314067/LOC101294184/LOC101294975/LOC101308538/LOC101291448/LOC101307728/LOC101315062/LOC101304130/LOC101302110/LOC101304351/LOC101303016/LOC101293258/LOC101299779/LOC105350520	14	3	101308538/101291448/101304130	11	101314067/101294184/101294975/101307728/101315062/101302110/101304351/101303016/101293258/101299779/105350520
BP	GO:0006520	cellular amino acid metabolic process	23/2600	140/7726	0.999998781027536	1	101297581/101293387/101290812/101315278/101308604/101309397/101293890/101306331/101301391/101292991/101311000/101311619/101314983/101302825/101308733/101296576/101306153/101292031/101299003/101307816/101306698/101292536/101304175	LOC101297581/LOC101293387/LOC101290812/LOC101315278/LOC101308604/LOC101309397/LOC101293890/LOC101306331/LOC101301391/LOC101292991/LOC101311000/LOC101311619/LOC101314983/LOC101302825/LOC101308733/LOC101296576/LOC101306153/LOC101292031/LOC101299003/LOC101307816/LOC101306698/LOC101292536/LOC101304175	23	15	101297581/101290812/101308604/101309397/101306331/101292991/101311000/101311619/101314983/101308733/101296576/101292031/101299003/101292536/101304175	8	101293387/101315278/101293890/101301391/101302825/101306153/101307816/101306698
BP	GO:0008104	protein localization	23/2600	143/7726	0.999999426404618	1	101311930/101296916/101311165/101314067/101290796/101292799/101295111/101299270/101312000/101300241/101297618/101307366/101313302/101296557/101314197/101299802/101309720/101306863/101314794/101309205/101297599/101305253/101300103	LOC101311930/LOC101296916/LOC101311165/LOC101314067/LOC101290796/LOC101292799/LOC101295111/LOC101299270/LOC101312000/LOC101300241/LOC101297618/LOC101307366/LOC101313302/LOC101296557/LOC101314197/LOC101299802/LOC101309720/LOC101306863/LOC101314794/LOC101309205/LOC101297599/LOC101305253/LOC101300103	23	16	101311930/101311165/101290796/101292799/101295111/101299270/101312000/101300241/101297618/101307366/101313302/101299802/101309720/101306863/101297599/101300103	7	101296916/101314067/101296557/101314197/101314794/101309205/101305253
BP	GO:0033036	macromolecule localization	25/2600	152/7726	0.999999524037099	1	101311930/101296916/101298698/101311165/101314067/101290796/101292799/101295111/101299270/101312000/101300241/101297618/101307366/101313302/101296557/101314197/101299802/101309720/101306863/101314794/101309205/101297599/101307848/101305253/101300103	LOC101311930/LOC101296916/LOC101298698/LOC101311165/LOC101314067/LOC101290796/LOC101292799/LOC101295111/LOC101299270/LOC101312000/LOC101300241/LOC101297618/LOC101307366/LOC101313302/LOC101296557/LOC101314197/LOC101299802/LOC101309720/LOC101306863/LOC101314794/LOC101309205/LOC101297599/LOC101307848/LOC101305253/LOC101300103	25	17	101311930/101298698/101311165/101290796/101292799/101295111/101299270/101312000/101300241/101297618/101307366/101313302/101299802/101309720/101306863/101297599/101300103	8	101296916/101314067/101296557/101314197/101314794/101309205/101307848/101305253
BP	GO:0045184	establishment of protein localization	21/2600	136/7726	0.999999596522285	1	101311930/101296916/101311165/101314067/101290796/101292799/101295111/101299270/101312000/101300241/101297618/101313302/101296557/101314197/101299802/101309720/101306863/101314794/101297599/101305253/101300103	LOC101311930/LOC101296916/LOC101311165/LOC101314067/LOC101290796/LOC101292799/LOC101295111/LOC101299270/LOC101312000/LOC101300241/LOC101297618/LOC101313302/LOC101296557/LOC101314197/LOC101299802/LOC101309720/LOC101306863/LOC101314794/LOC101297599/LOC101305253/LOC101300103	21	15	101311930/101311165/101290796/101292799/101295111/101299270/101312000/101300241/101297618/101313302/101299802/101309720/101306863/101297599/101300103	6	101296916/101314067/101296557/101314197/101314794/101305253
BP	GO:0006996	organelle organization	19/2600	128/7726	0.999999647673114	1	101293143/101314007/101306719/101313513/101303507/101311849/101307238/101308614/101299802/101301405/101306863/101300355/101303933/101299838/101313170/101291706/101296370/101299752/105353436	LOC101293143/LOC101314007/LOC101306719/LOC101313513/LOC101303507/LOC101311849/LOC101307238/LOC101308614/LOC101299802/LOC101301405/LOC101306863/LOC101300355/LOC101303933/LOC101299838/LOC101313170/LOC101291706/LOC101296370/LOC101299752/LOC105353436	19	8	101293143/101313513/101307238/101299802/101301405/101306863/101299752/105353436	11	101314007/101306719/101303507/101311849/101308614/101300355/101303933/101299838/101313170/101291706/101296370
BP	GO:0015031	protein transport	19/2600	129/7726	0.999999730726884	1	101311930/101296916/101311165/101314067/101290796/101292799/101295111/101299270/101312000/101300241/101297618/101313302/101296557/101314197/101309720/101314794/101297599/101305253/101300103	LOC101311930/LOC101296916/LOC101311165/LOC101314067/LOC101290796/LOC101292799/LOC101295111/LOC101299270/LOC101312000/LOC101300241/LOC101297618/LOC101313302/LOC101296557/LOC101314197/LOC101309720/LOC101314794/LOC101297599/LOC101305253/LOC101300103	19	13	101311930/101311165/101290796/101292799/101295111/101299270/101312000/101300241/101297618/101313302/101309720/101297599/101300103	6	101296916/101314067/101296557/101314197/101314794/101305253
BP	GO:0015833	peptide transport	19/2600	129/7726	0.999999730726884	1	101311930/101296916/101311165/101314067/101290796/101292799/101295111/101299270/101312000/101300241/101297618/101313302/101296557/101314197/101309720/101314794/101297599/101305253/101300103	LOC101311930/LOC101296916/LOC101311165/LOC101314067/LOC101290796/LOC101292799/LOC101295111/LOC101299270/LOC101312000/LOC101300241/LOC101297618/LOC101313302/LOC101296557/LOC101314197/LOC101309720/LOC101314794/LOC101297599/LOC101305253/LOC101300103	19	13	101311930/101311165/101290796/101292799/101295111/101299270/101312000/101300241/101297618/101313302/101309720/101297599/101300103	6	101296916/101314067/101296557/101314197/101314794/101305253
BP	GO:0042886	amide transport	19/2600	129/7726	0.999999730726884	1	101311930/101296916/101311165/101314067/101290796/101292799/101295111/101299270/101312000/101300241/101297618/101313302/101296557/101314197/101309720/101314794/101297599/101305253/101300103	LOC101311930/LOC101296916/LOC101311165/LOC101314067/LOC101290796/LOC101292799/LOC101295111/LOC101299270/LOC101312000/LOC101300241/LOC101297618/LOC101313302/LOC101296557/LOC101314197/LOC101309720/LOC101314794/LOC101297599/LOC101305253/LOC101300103	19	13	101311930/101311165/101290796/101292799/101295111/101299270/101312000/101300241/101297618/101313302/101309720/101297599/101300103	6	101296916/101314067/101296557/101314197/101314794/101305253
BP	GO:0071840	cellular component organization or biogenesis	58/2600	283/7726	0.999999759694914	1	101306089/101313085/101291528/101291827/101293143/101299190/101295413/101315277/101314007/101298679/101306719/101312748/101295790/101306376/101313513/101304011/101303507/101293285/101311252/101311849/101296228/101307238/101315315/101294933/101308614/101299802/101309445/101308845/101301405/101300055/101298749/101294778/101307493/101306863/101295819/101307195/101310395/101300355/101303933/10251582/…	LOC101306089/LOC101313085/LOC101291528/LOC101291827/LOC101293143/LOC101299190/LOC101295413/LOC101315277/LOC101314007/LOC101298679/LOC101306719/LOC101312748/LOC101295790/LOC101306376/LOC101313513/LOC101304011/LOC101303507/LOC101293285/LOC101311252/LOC101311849/LOC101296228/LOC101307238/LOC101315315/LOC101294933/LOC101308614/LOC101299802/LOC101309445/LOC101308845/LOC101301405/LOC101300055/LOC101298…	58	30	101306089/101313085/101291528/101291827/101293143/101299190/101295413/101315277/101312748/101295790/101313513/101304011/101293285/101311252/101307238/101299802/101309445/101301405/101300055/101294778/101306863/101297929/101301500/101309818/101306526/101300386/101299752/101312849/101292205/105353436	28	101314007/101298679/101306719/101306376/101303507/101311849/101296228/101315315/101294933/101308614/101308845/101298749/101307493/101295819/101307195/101310395/101300355/101303933/10251582/101309866/101299838/101313170/105351014/101291706/101296370/105352879/101302349/101291469
BP	GO:0044257	cellular protein catabolic process	6/2600	69/7726	0.999999796035266	1	101306659/101300749/101301405/101313898/101292223/101291695	LOC101306659/LOC101300749/LOC101301405/LOC101313898/LOC101292223/LOC101291695	6	4	101306659/101300749/101301405/101291695	2	101313898/101292223
BP	GO:0051603	proteolysis involved in cellular protein catabolic process	6/2600	69/7726	0.999999796035266	1	101306659/101300749/101301405/101313898/101292223/101291695	LOC101306659/LOC101300749/LOC101301405/LOC101313898/LOC101292223/LOC101291695	6	4	101306659/101300749/101301405/101291695	2	101313898/101292223
BP	GO:0016192	vesicle-mediated transport	17/2600	122/7726	0.999999831457905	1	101296916/101297513/101307170/101306006/101298668/101312000/101295418/101294931/101307811/101297618/101305735/101291978/101308554/101308300/101301609/101298023/105350290	LOC101296916/LOC101297513/LOC101307170/LOC101306006/LOC101298668/LOC101312000/LOC101295418/LOC101294931/LOC101307811/LOC101297618/LOC101305735/LOC101291978/LOC101308554/LOC101308300/LOC101301609/LOC101298023/LOC105350290	17	9	101307170/101306006/101298668/101312000/101307811/101297618/101305735/101291978/101308300	8	101296916/101297513/101295418/101294931/101308554/101301609/101298023/105350290
BP	GO:0030163	protein catabolic process	6/2600	71/7726	0.999999897240988	1	101306659/101300749/101301405/101313898/101292223/101291695	LOC101306659/LOC101300749/LOC101301405/LOC101313898/LOC101292223/LOC101291695	6	4	101306659/101300749/101301405/101291695	2	101313898/101292223
BP	GO:0034613	cellular protein localization	15/2600	115/7726	0.999999902575947	1	101311930/101296916/101290796/101292799/101299270/101297618/101307366/101313302/101299802/101306863/101314794/101309205/101297599/101305253/101300103	LOC101311930/LOC101296916/LOC101290796/LOC101292799/LOC101299270/LOC101297618/LOC101307366/LOC101313302/LOC101299802/LOC101306863/LOC101314794/LOC101309205/LOC101297599/LOC101305253/LOC101300103	15	11	101311930/101290796/101292799/101299270/101297618/101307366/101313302/101299802/101306863/101297599/101300103	4	101296916/101314794/101309205/101305253
BP	GO:0070727	cellular macromolecule localization	15/2600	115/7726	0.999999902575947	1	101311930/101296916/101290796/101292799/101299270/101297618/101307366/101313302/101299802/101306863/101314794/101309205/101297599/101305253/101300103	LOC101311930/LOC101296916/LOC101290796/LOC101292799/LOC101299270/LOC101297618/LOC101307366/LOC101313302/LOC101299802/LOC101306863/LOC101314794/LOC101309205/LOC101297599/LOC101305253/LOC101300103	15	11	101311930/101290796/101292799/101299270/101297618/101307366/101313302/101299802/101306863/101297599/101300103	4	101296916/101314794/101309205/101305253
BP	GO:0044265	cellular macromolecule catabolic process	8/2600	82/7726	0.99999991362843	1	101306659/101300749/101301405/101313898/101312828/101292223/101291695/105350282	LOC101306659/LOC101300749/LOC101301405/LOC101313898/LOC101312828/LOC101292223/LOC101291695/LOC105350282	8	4	101306659/101300749/101301405/101291695	4	101313898/101312828/101292223/105350282
BP	GO:0006886	intracellular protein transport	11/2600	101/7726	0.999999976654961	1	101311930/101296916/101290796/101292799/101299270/101297618/101313302/101314794/101297599/101305253/101300103	LOC101311930/LOC101296916/LOC101290796/LOC101292799/LOC101299270/LOC101297618/LOC101313302/LOC101314794/LOC101297599/LOC101305253/LOC101300103	11	8	101311930/101290796/101292799/101299270/101297618/101313302/101297599/101300103	3	101296916/101314794/101305253
BP	GO:0051641	cellular localization	18/2600	139/7726	0.99999999521217	1	101311930/101296916/101290796/101292799/101299270/101312000/101295418/101297618/101307366/101313302/101299802/101306863/101314794/101309205/101297599/101298023/101305253/101300103	LOC101311930/LOC101296916/LOC101290796/LOC101292799/LOC101299270/LOC101312000/LOC101295418/LOC101297618/LOC101307366/LOC101313302/LOC101299802/LOC101306863/LOC101314794/LOC101309205/LOC101297599/LOC101298023/LOC101305253/LOC101300103	18	12	101311930/101290796/101292799/101299270/101312000/101297618/101307366/101313302/101299802/101306863/101297599/101300103	6	101296916/101295418/101314794/101309205/101298023/101305253
BP	GO:0006399	tRNA metabolic process	10/2600	103/7726	0.999999997499709	1	101304001/101293890/101306331/101315091/101296576/101306153/101306698/101292536/101295477/101304175	LOC101304001/LOC101293890/LOC101306331/LOC101315091/LOC101296576/LOC101306153/LOC101306698/LOC101292536/LOC101295477/LOC101304175	10	6	101304001/101306331/101296576/101292536/101295477/101304175	4	101293890/101315091/101306153/101306698
BP	GO:0006396	RNA processing	21/2600	156/7726	0.999999998260547	1	101304001/101298866/101307831/101302376/101295745/101309472/101298753/10251482/101306376/101304011/101302957/101299382/101315091/101295480/101308845/105351189/105353416/101299424/101296187/101295477/101307665	LOC101304001/LOC101298866/LOC101307831/LOC101302376/LOC101295745/LOC101309472/LOC101298753/matK/LOC101306376/LOC101304011/LOC101302957/LOC101299382/LOC101315091/LOC101295480/LOC101308845/LOC105351189/LOC105353416/LOC101299424/LOC101296187/LOC101295477/LOC101307665	21	10	101304001/101298866/101302376/101295745/101298753/101304011/101299382/101295480/101299424/101295477	11	101307831/101309472/10251482/101306376/101302957/101315091/101308845/105351189/105353416/101296187/101307665
BP	GO:0046907	intracellular transport	11/2600	110/7726	0.999999998673271	1	101311930/101296916/101290796/101292799/101299270/101297618/101313302/101314794/101297599/101305253/101300103	LOC101311930/LOC101296916/LOC101290796/LOC101292799/LOC101299270/LOC101297618/LOC101313302/LOC101314794/LOC101297599/LOC101305253/LOC101300103	11	8	101311930/101290796/101292799/101299270/101297618/101313302/101297599/101300103	3	101296916/101314794/101305253
BP	GO:0051649	establishment of localization in cell	11/2600	110/7726	0.999999998673271	1	101311930/101296916/101290796/101292799/101299270/101297618/101313302/101314794/101297599/101305253/101300103	LOC101311930/LOC101296916/LOC101290796/LOC101292799/LOC101299270/LOC101297618/LOC101313302/LOC101314794/LOC101297599/LOC101305253/LOC101300103	11	8	101311930/101290796/101292799/101299270/101297618/101313302/101297599/101300103	3	101296916/101314794/101305253
BP	GO:0006281	DNA repair	5/2600	78/7726	0.999999998846881	1	101306008/101300216/101296948/101313170/101307930	LOC101306008/LOC101300216/LOC101296948/LOC101313170/LOC101307930	5	0		5	101306008/101300216/101296948/101313170/101307930
BP	GO:0006259	DNA metabolic process	22/2600	162/7726	0.999999998879672	1	101313160/101293143/101303754/105350221/101306008/101300216/101296948/101314237/101308155/105351875/101307960/105352746/101312828/101299838/101313170/101298689/101303192/101308651/101307930/101315425/105350282/101291492	LOC101313160/LOC101293143/LOC101303754/LOC105350221/LOC101306008/LOC101300216/LOC101296948/LOC101314237/LOC101308155/LOC105351875/LOC101307960/LOC105352746/LOC101312828/LOC101299838/LOC101313170/LOC101298689/LOC101303192/LOC101308651/LOC101307930/LOC101315425/LOC105350282/LOC101291492	22	5	101293143/101314237/105351875/101303192/101291492	17	101313160/101303754/105350221/101306008/101300216/101296948/101308155/101307960/105352746/101312828/101299838/101313170/101298689/101308651/101307930/101315425/105350282
BP	GO:0006974	cellular response to DNA damage stimulus	5/2600	80/7726	0.999999999443743	1	101306008/101300216/101296948/101313170/101307930	LOC101306008/LOC101300216/LOC101296948/LOC101313170/LOC101307930	5	0		5	101306008/101300216/101296948/101313170/101307930
BP	GO:0033554	cellular response to stress	5/2600	80/7726	0.999999999443743	1	101306008/101300216/101296948/101313170/101307930	LOC101306008/LOC101300216/LOC101296948/LOC101313170/LOC101307930	5	0		5	101306008/101300216/101296948/101313170/101307930
BP	GO:0034660	ncRNA metabolic process	13/2600	128/7726	0.999999999899124	1	101304001/101293890/101306331/101306376/101304011/101315091/101308845/101296576/101306153/101306698/101292536/101295477/101304175	LOC101304001/LOC101293890/LOC101306331/LOC101306376/LOC101304011/LOC101315091/LOC101308845/LOC101296576/LOC101306153/LOC101306698/LOC101292536/LOC101295477/LOC101304175	13	7	101304001/101306331/101304011/101296576/101292536/101295477/101304175	6	101293890/101306376/101315091/101308845/101306153/101306698
BP	GO:0006412	translation	37/2600	356/7726	1	1	101298957/105352921/101293890/101306331/101314257/101314446/101309878/101308267/101315274/101306518/101296576/101298105/101306153/101291214/101298439/101307825/105350346/101298398/101302556/101303696/101294235/101296268/101310493/101306698/10251554/101299753/10251557/101313656/101292536/10251494/101304175/101314204/101304579/10251558/10251543/10251560/101315440	LOC101298957/LOC105352921/LOC101293890/LOC101306331/LOC101314257/LOC101314446/LOC101309878/LOC101308267/LOC101315274/LOC101306518/LOC101296576/LOC101298105/LOC101306153/LOC101291214/LOC101298439/LOC101307825/LOC105350346/LOC101298398/LOC101302556/LOC101303696/LOC101294235/LOC101296268/LOC101310493/LOC101306698/rps11/LOC101299753/rpl14/LOC101313656/LOC101292536/rps2/LOC101304175/LOC101314204/LOC10…	37	17	101298957/105352921/101306331/101314446/101309878/101308267/101306518/101296576/101298398/101302556/101303696/101294235/101310493/101299753/101313656/101292536/101304175	20	101293890/101314257/101315274/101298105/101306153/101291214/101298439/101307825/105350346/101296268/101306698/10251554/10251557/10251494/101314204/101304579/10251558/10251543/10251560/101315440
BP	GO:0006518	peptide metabolic process	40/2600	365/7726	1	1	101303737/101298957/105352921/101293890/101294901/101306331/101314257/101314446/101309878/101308267/101315274/101306518/101296576/101298105/101306153/101306148/101291214/101298439/101307825/105350346/101298398/101302556/101303696/101294235/101296268/101310493/101306698/10251554/101299753/10251557/101313656/101292536/10251494/101304175/101314204/101304579/10251558/10251543/10251560/101315440	LOC101303737/LOC101298957/LOC105352921/LOC101293890/LOC101294901/LOC101306331/LOC101314257/LOC101314446/LOC101309878/LOC101308267/LOC101315274/LOC101306518/LOC101296576/LOC101298105/LOC101306153/LOC101306148/LOC101291214/LOC101298439/LOC101307825/LOC105350346/LOC101298398/LOC101302556/LOC101303696/LOC101294235/LOC101296268/LOC101310493/LOC101306698/rps11/LOC101299753/rpl14/LOC101313656/LOC1012925…	40	18	101298957/105352921/101294901/101306331/101314446/101309878/101308267/101306518/101296576/101298398/101302556/101303696/101294235/101310493/101299753/101313656/101292536/101304175	22	101303737/101293890/101314257/101315274/101298105/101306153/101306148/101291214/101298439/101307825/105350346/101296268/101306698/10251554/10251557/10251494/101314204/101304579/10251558/10251543/10251560/101315440
BP	GO:0043043	peptide biosynthetic process	38/2600	359/7726	1	1	101298957/105352921/101293890/101294901/101306331/101314257/101314446/101309878/101308267/101315274/101306518/101296576/101298105/101306153/101291214/101298439/101307825/105350346/101298398/101302556/101303696/101294235/101296268/101310493/101306698/10251554/101299753/10251557/101313656/101292536/10251494/101304175/101314204/101304579/10251558/10251543/10251560/101315440	LOC101298957/LOC105352921/LOC101293890/LOC101294901/LOC101306331/LOC101314257/LOC101314446/LOC101309878/LOC101308267/LOC101315274/LOC101306518/LOC101296576/LOC101298105/LOC101306153/LOC101291214/LOC101298439/LOC101307825/LOC105350346/LOC101298398/LOC101302556/LOC101303696/LOC101294235/LOC101296268/LOC101310493/LOC101306698/rps11/LOC101299753/rpl14/LOC101313656/LOC101292536/rps2/LOC101304175/LOC10…	38	18	101298957/105352921/101294901/101306331/101314446/101309878/101308267/101306518/101296576/101298398/101302556/101303696/101294235/101310493/101299753/101313656/101292536/101304175	20	101293890/101314257/101315274/101298105/101306153/101291214/101298439/101307825/105350346/101296268/101306698/10251554/10251557/10251494/101314204/101304579/10251558/10251543/10251560/101315440
BP	GO:0043603	cellular amide metabolic process	43/2600	381/7726	1	1	101303737/101311161/101298957/105352921/101293890/101294901/101309186/101306331/101314257/101314446/101309878/101308267/101315274/101306518/101296576/101298105/101306153/101306148/101291214/101298439/101307825/105350346/101298398/101302556/101303696/101294235/101296268/101310493/101306698/10251554/101299753/10251557/101313656/101292536/101291841/10251494/101304175/101314204/101304579/10251558/102…	LOC101303737/LOC101311161/LOC101298957/LOC105352921/LOC101293890/LOC101294901/LOC101309186/LOC101306331/LOC101314257/LOC101314446/LOC101309878/LOC101308267/LOC101315274/LOC101306518/LOC101296576/LOC101298105/LOC101306153/LOC101306148/LOC101291214/LOC101298439/LOC101307825/LOC105350346/LOC101298398/LOC101302556/LOC101303696/LOC101294235/LOC101296268/LOC101310493/LOC101306698/rps11/LOC101299753/rpl…	43	20	101311161/101298957/105352921/101294901/101309186/101306331/101314446/101309878/101308267/101306518/101296576/101298398/101302556/101303696/101294235/101310493/101299753/101313656/101292536/101304175	23	101303737/101293890/101314257/101315274/101298105/101306153/101306148/101291214/101298439/101307825/105350346/101296268/101306698/10251554/10251557/101291841/10251494/101314204/101304579/10251558/10251543/10251560/101315440
BP	GO:0043604	amide biosynthetic process	40/2600	370/7726	1	1	101298957/105352921/101293890/101294901/101309186/101306331/101314257/101314446/101309878/101308267/101315274/101306518/101296576/101298105/101306153/101291214/101298439/101307825/105350346/101298398/101302556/101303696/101294235/101296268/101310493/101306698/10251554/101299753/10251557/101313656/101292536/101291841/10251494/101304175/101314204/101304579/10251558/10251543/10251560/101315440	LOC101298957/LOC105352921/LOC101293890/LOC101294901/LOC101309186/LOC101306331/LOC101314257/LOC101314446/LOC101309878/LOC101308267/LOC101315274/LOC101306518/LOC101296576/LOC101298105/LOC101306153/LOC101291214/LOC101298439/LOC101307825/LOC105350346/LOC101298398/LOC101302556/LOC101303696/LOC101294235/LOC101296268/LOC101310493/LOC101306698/rps11/LOC101299753/rpl14/LOC101313656/LOC101292536/LOC1012918…	40	19	101298957/105352921/101294901/101309186/101306331/101314446/101309878/101308267/101306518/101296576/101298398/101302556/101303696/101294235/101310493/101299753/101313656/101292536/101304175	21	101293890/101314257/101315274/101298105/101306153/101291214/101298439/101307825/105350346/101296268/101306698/10251554/10251557/101291841/10251494/101314204/101304579/10251558/10251543/10251560/101315440
CC	GO:0005576	extracellular region	29/722	43/2655	3.33534008462684e-08	3.56881389055072e-06	101314468/101299522/101294622/101296706/101291797/101299484/101304112/101299649/101304984/101310600/101291499/101301079/101305041/101304689/101304400/101309724/101290721/101291327/101302992/101312373/101315201/101307095/101291617/101307941/101306522/101307204/101309684/101291039/101306330	LOC101314468/LOC101299522/LOC101294622/LOC101296706/LOC101291797/LOC101299484/LOC101304112/LOC101299649/LOC101304984/LOC101310600/LOC101291499/LOC101301079/LOC101305041/LOC101304689/LOC101304400/LOC101309724/LOC101290721/LOC101291327/LOC101302992/LOC101312373/LOC101315201/LOC101307095/LOC101291617/LOC101307941/LOC101306522/LOC101307204/LOC101309684/LOC101291039/LOC101306330	29	20	101314468/101299522/101294622/101291797/101304112/101304984/101310600/101291499/101301079/101304689/101304400/101309724/101290721/101302992/101312373/101315201/101307095/101306522/101307204/101306330	9	101296706/101299484/101299649/101305041/101291327/101291617/101307941/101309684/101291039
CC	GO:0048046	apoplast	20/722	26/2655	1.60626625130666e-07	5.06671284205311e-06	101314468/101299522/101296706/101291797/101304112/101304984/101310600/101291499/101301079/101305041/101304689/101304400/101309724/101290721/101315201/101307095/101307941/101306522/101307204/101306330	LOC101314468/LOC101299522/LOC101296706/LOC101291797/LOC101304112/LOC101304984/LOC101310600/LOC101291499/LOC101301079/LOC101305041/LOC101304689/LOC101304400/LOC101309724/LOC101290721/LOC101315201/LOC101307095/LOC101307941/LOC101306522/LOC101307204/LOC101306330	20	17	101314468/101299522/101291797/101304112/101304984/101310600/101291499/101301079/101304689/101304400/101309724/101290721/101315201/101307095/101306522/101307204/101306330	3	101296706/101305041/101307941
CC	GO:0005618	cell wall	39/722	69/2655	1.89409825871144e-07	5.06671284205311e-06	101306089/101314468/101313085/101291528/101291827/101299522/101296706/101291797/101304112/101315277/101304984/101310600/101291499/101301079/101305041/101304689/101304400/101309724/101311252/101290721/101296228/101300055/101298749/101294778/101315201/101307195/101297929/101301500/101309866/101307095/101307941/101306522/101307204/101300386/101292107/105352879/101302349/101292205/101306330	LOC101306089/LOC101314468/LOC101313085/LOC101291528/LOC101291827/LOC101299522/LOC101296706/LOC101291797/LOC101304112/LOC101315277/LOC101304984/LOC101310600/LOC101291499/LOC101301079/LOC101305041/LOC101304689/LOC101304400/LOC101309724/LOC101311252/LOC101290721/LOC101296228/LOC101300055/LOC101298749/LOC101294778/LOC101315201/LOC101307195/LOC101297929/LOC101301500/LOC101309866/LOC101307095/LOC101307…	39	29	101306089/101314468/101313085/101291528/101291827/101299522/101291797/101304112/101315277/101304984/101310600/101291499/101301079/101304689/101304400/101309724/101311252/101290721/101300055/101294778/101315201/101297929/101301500/101307095/101306522/101307204/101300386/101292205/101306330	10	101296706/101305041/101296228/101298749/101307195/101309866/101307941/101292107/105352879/101302349
CC	GO:0030312	external encapsulating structure	39/722	69/2655	1.89409825871144e-07	5.06671284205311e-06	101306089/101314468/101313085/101291528/101291827/101299522/101296706/101291797/101304112/101315277/101304984/101310600/101291499/101301079/101305041/101304689/101304400/101309724/101311252/101290721/101296228/101300055/101298749/101294778/101315201/101307195/101297929/101301500/101309866/101307095/101307941/101306522/101307204/101300386/101292107/105352879/101302349/101292205/101306330	LOC101306089/LOC101314468/LOC101313085/LOC101291528/LOC101291827/LOC101299522/LOC101296706/LOC101291797/LOC101304112/LOC101315277/LOC101304984/LOC101310600/LOC101291499/LOC101301079/LOC101305041/LOC101304689/LOC101304400/LOC101309724/LOC101311252/LOC101290721/LOC101296228/LOC101300055/LOC101298749/LOC101294778/LOC101315201/LOC101307195/LOC101297929/LOC101301500/LOC101309866/LOC101307095/LOC101307…	39	29	101306089/101314468/101313085/101291528/101291827/101299522/101291797/101304112/101315277/101304984/101310600/101291499/101301079/101304689/101304400/101309724/101311252/101290721/101300055/101294778/101315201/101297929/101301500/101307095/101306522/101307204/101300386/101292205/101306330	10	101296706/101305041/101296228/101298749/101307195/101309866/101307941/101292107/105352879/101302349
CC	GO:0071944	cell periphery	52/722	113/2655	9.15884591051119e-06	0.000195999302484939	101306089/101314468/101313085/101291528/101291827/101299522/101296706/101291797/101297513/101304112/101315277/101304984/101312000/101295418/101310600/101291499/101301079/101304084/101305041/101295790/101297618/101294383/101305735/101304689/101304400/101313825/101292821/101309724/101311252/101290721/101296228/101291950/101308554/101291654/101300055/101298749/101294778/101315201/101307195/101297929…	LOC101306089/LOC101314468/LOC101313085/LOC101291528/LOC101291827/LOC101299522/LOC101296706/LOC101291797/LOC101297513/LOC101304112/LOC101315277/LOC101304984/LOC101312000/LOC101295418/LOC101310600/LOC101291499/LOC101301079/LOC101304084/LOC101305041/LOC101295790/LOC101297618/LOC101294383/LOC101305735/LOC101304689/LOC101304400/LOC101313825/LOC101292821/LOC101309724/LOC101311252/LOC101290721/LOC101296…	52	36	101306089/101314468/101313085/101291528/101291827/101299522/101291797/101304112/101315277/101304984/101312000/101310600/101291499/101301079/101304084/101295790/101297618/101294383/101305735/101304689/101304400/101313825/101309724/101311252/101290721/101300055/101294778/101315201/101297929/101301500/101307095/101306522/101307204/101300386/101292205/101306330	16	101296706/101297513/101295418/101305041/101292821/101296228/101291950/101308554/101291654/101298749/101307195/101309866/101307941/101292107/105352879/101302349
CC	GO:0034357	photosynthetic membrane	22/722	49/2655	0.00544883583173896	0.0971709056660114	101305541/101293410/101296804/101292443/101298445/101313705/10251508/101301669/101296736/10251485/101310664/101303533/101312066/10251506/10251541/10251530/10251532/101304237/101312960/101300617/10251547/101294150	LOC101305541/LOC101293410/LOC101296804/LOC101292443/LOC101298445/LOC101313705/psbZ/LOC101301669/LOC101296736/psbK/LOC101310664/LOC101303533/LOC101312066/psbC/psaJ/ycf4/petA/LOC101304237/LOC101312960/LOC101300617/psbB/LOC101294150	22	13	101305541/101293410/101296804/101298445/101313705/101301669/101296736/101310664/101303533/101312066/101304237/101312960/101294150	9	101292443/10251508/10251485/10251506/10251541/10251530/10251532/101300617/10251547
CC	GO:0009521	photosystem	21/722	47/2655	0.00702522848888911	0.107385635473019	101305541/101293410/101296804/101292443/101298445/101313705/10251508/101301669/101296736/10251485/101310664/101303533/101312066/10251506/10251541/10251530/101304237/101312960/101300617/10251547/101294150	LOC101305541/LOC101293410/LOC101296804/LOC101292443/LOC101298445/LOC101313705/psbZ/LOC101301669/LOC101296736/psbK/LOC101310664/LOC101303533/LOC101312066/psbC/psaJ/ycf4/LOC101304237/LOC101312960/LOC101300617/psbB/LOC101294150	21	13	101305541/101293410/101296804/101298445/101313705/101301669/101296736/101310664/101303533/101312066/101304237/101312960/101294150	8	101292443/10251508/10251485/10251506/10251541/10251530/101300617/10251547
CC	GO:0009579	thylakoid	22/722	55/2655	0.025515641818367	0.303352630507253	101305541/101293410/101296804/101292443/101298445/101313705/10251508/101301669/101296736/10251485/101310664/101303533/101312066/10251506/10251541/10251530/10251532/101304237/101312960/101300617/10251547/101294150	LOC101305541/LOC101293410/LOC101296804/LOC101292443/LOC101298445/LOC101313705/psbZ/LOC101301669/LOC101296736/psbK/LOC101310664/LOC101303533/LOC101312066/psbC/psaJ/ycf4/petA/LOC101304237/LOC101312960/LOC101300617/psbB/LOC101294150	22	13	101305541/101293410/101296804/101298445/101313705/101301669/101296736/101310664/101303533/101312066/101304237/101312960/101294150	9	101292443/10251508/10251485/10251506/10251541/10251530/10251532/101300617/10251547
CC	GO:0044436	thylakoid part	22/722	55/2655	0.025515641818367	0.303352630507253	101305541/101293410/101296804/101292443/101298445/101313705/10251508/101301669/101296736/10251485/101310664/101303533/101312066/10251506/10251541/10251530/10251532/101304237/101312960/101300617/10251547/101294150	LOC101305541/LOC101293410/LOC101296804/LOC101292443/LOC101298445/LOC101313705/psbZ/LOC101301669/LOC101296736/psbK/LOC101310664/LOC101303533/LOC101312066/psbC/psaJ/ycf4/petA/LOC101304237/LOC101312960/LOC101300617/psbB/LOC101294150	22	13	101305541/101293410/101296804/101298445/101313705/101301669/101296736/101310664/101303533/101312066/101304237/101312960/101294150	9	101292443/10251508/10251485/10251506/10251541/10251530/10251532/101300617/10251547
CC	GO:0005875	microtubule associated complex	6/722	12/2655	0.0779421026167736	0.803179250686434	101310973/101300482/101292731/101299855/101299752/101314731	LOC101310973/LOC101300482/LOC101292731/LOC101299855/LOC101299752/LOC101314731	6	3	101310973/101292731/101299752	3	101300482/101299855/101314731
CC	GO:0031012	extracellular matrix	5/722	10/2655	0.105983672860808	0.803179250686434	101299484/101291327/101291617/101309684/101291039	LOC101299484/LOC101291327/LOC101291617/LOC101309684/LOC101291039	5	0		5	101299484/101291327/101291617/101309684/101291039
CC	GO:0044421	extracellular region part	5/722	10/2655	0.105983672860808	0.803179250686434	101299484/101291327/101291617/101309684/101291039	LOC101299484/LOC101291327/LOC101291617/LOC101309684/LOC101291039	5	0		5	101299484/101291327/101291617/101309684/101291039
CC	GO:0009523	photosystem II	12/722	31/2655	0.108576780788248	0.803179250686434	101305541/101293410/101313705/10251508/101296736/10251485/101310664/101303533/101304237/101312960/101300617/101294150	LOC101305541/LOC101293410/LOC101313705/psbZ/LOC101296736/psbK/LOC101310664/LOC101303533/LOC101304237/LOC101312960/LOC101300617/LOC101294150	12	9	101305541/101293410/101313705/101296736/101310664/101303533/101304237/101312960/101294150	3	10251508/10251485/101300617
CC	GO:0009522	photosystem I	6/722	13/2655	0.112595222058846	0.803179250686434	101296804/101298445/101301669/101312066/10251541/10251530	LOC101296804/LOC101298445/LOC101301669/LOC101312066/psaJ/ycf4	6	4	101296804/101298445/101301669/101312066	2	10251541/10251530
CC	GO:0031225	anchored component of membrane	6/722	13/2655	0.112595222058846	0.803179250686434	101298679/101312748/101293285/101307493/101295819/101291469	LOC101298679/LOC101312748/LOC101293285/LOC101307493/LOC101295819/LOC101291469	6	2	101312748/101293285	4	101298679/101307493/101295819/101291469
CC	GO:0042651	thylakoid membrane	8/722	20/2655	0.149327084925278	0.998624880437794	101305541/101293410/101313705/101296736/10251532/101304237/101300617/101294150	LOC101305541/LOC101293410/LOC101313705/LOC101296736/petA/LOC101304237/LOC101300617/LOC101294150	8	6	101305541/101293410/101313705/101296736/101304237/101294150	2	10251532/101300617
CC	GO:0009654	photosystem II oxygen evolving complex	7/722	18/2655	0.193673509198926	0.999999999999996	101305541/101293410/101313705/101296736/101304237/101300617/101294150	LOC101305541/LOC101293410/LOC101313705/LOC101296736/LOC101304237/LOC101300617/LOC101294150	7	6	101305541/101293410/101313705/101296736/101304237/101294150	1	101300617
CC	GO:0015630	microtubule cytoskeleton	7/722	19/2655	0.239015129451453	0.999999999999996	101306719/101310973/101300482/101292731/101299855/101299752/101314731	LOC101306719/LOC101310973/LOC101300482/LOC101292731/LOC101299855/LOC101299752/LOC101314731	7	3	101310973/101292731/101299752	4	101306719/101300482/101299855/101314731
CC	GO:0019898	extrinsic component of membrane	7/722	20/2655	0.287308691888625	0.999999999999996	101293410/101304084/101294383/101313705/101296736/101300617/101294150	LOC101293410/LOC101304084/LOC101294383/LOC101313705/LOC101296736/LOC101300617/LOC101294150	7	6	101293410/101304084/101294383/101313705/101296736/101294150	1	101300617
CC	GO:0000786	nucleosome	4/722	11/2655	0.34845147900156	0.999999999999996	101314007/101303507/101308614/101303933	LOC101314007/LOC101303507/LOC101308614/LOC101303933	4	0		4	101314007/101303507/101308614/101303933
CC	GO:0005886	plasma membrane	8/722	25/2655	0.364459774819335	0.999999999999996	101304084/101295790/101297618/101294383/101313825/101292821/101291950/101291654	LOC101304084/LOC101295790/LOC101297618/LOC101294383/LOC101313825/LOC101292821/LOC101291950/LOC101291654	8	5	101304084/101295790/101297618/101294383/101313825	3	101292821/101291950/101291654
CC	GO:0005856	cytoskeleton	11/722	36/2655	0.384615335998014	0.999999999999996	101298372/101291409/101306719/101310973/101311849/101300482/101292731/101314984/101299855/101299752/101314731	LOC101298372/LOC101291409/LOC101306719/LOC101310973/LOC101311849/LOC101300482/LOC101292731/LOC101314984/LOC101299855/LOC101299752/LOC101314731	11	4	101298372/101310973/101292731/101299752	7	101291409/101306719/101311849/101300482/101314984/101299855/101314731
CC	GO:1990204	oxidoreductase complex	7/722	22/2655	0.388853249410222	0.999999999999996	101305541/101293410/101313705/101296736/101304237/101300617/101294150	LOC101305541/LOC101293410/LOC101313705/LOC101296736/LOC101304237/LOC101300617/LOC101294150	7	6	101305541/101293410/101313705/101296736/101304237/101294150	1	101300617
CC	GO:0032993	protein-DNA complex	4/722	12/2655	0.419837133243187	0.999999999999996	101314007/101303507/101308614/101303933	LOC101314007/LOC101303507/LOC101308614/LOC101303933	4	0		4	101314007/101303507/101308614/101303933
CC	GO:0098797	plasma membrane protein complex	6/722	20/2655	0.472311963794788	0.999999999999996	101304084/101297618/101294383/101313825/101291950/101291654	LOC101304084/LOC101297618/LOC101294383/LOC101313825/LOC101291950/LOC101291654	6	4	101304084/101297618/101294383/101313825	2	101291950/101291654
CC	GO:0044815	DNA packaging complex	4/722	13/2655	0.489161075437731	0.999999999999996	101314007/101303507/101308614/101303933	LOC101314007/LOC101303507/LOC101308614/LOC101303933	4	0		4	101314007/101303507/101308614/101303933
CC	GO:0044430	cytoskeletal part	10/722	35/2655	0.491247101587261	0.999999999999996	101298372/101291409/101306719/101310973/101311849/101300482/101292731/101299855/101299752/101314731	LOC101298372/LOC101291409/LOC101306719/LOC101310973/LOC101311849/LOC101300482/LOC101292731/LOC101299855/LOC101299752/LOC101314731	10	4	101298372/101310973/101292731/101299752	6	101291409/101306719/101311849/101300482/101299855/101314731
CC	GO:0000148	1,3-beta-D-glucan synthase complex	3/722	10/2655	0.53936681071466	0.999999999999996	101313825/101291950/101291654	LOC101313825/LOC101291950/LOC101291654	3	1	101313825	2	101291950/101291654
CC	GO:0000785	chromatin	4/722	14/2655	0.554790539562255	0.999999999999996	101314007/101303507/101308614/101303933	LOC101314007/LOC101303507/LOC101308614/LOC101303933	4	0		4	101314007/101303507/101308614/101303933
CC	GO:0044459	plasma membrane part	6/722	22/2655	0.577712094908493	0.999999999999996	101304084/101297618/101294383/101313825/101291950/101291654	LOC101304084/LOC101297618/LOC101294383/LOC101313825/LOC101291950/LOC101291654	6	4	101304084/101297618/101294383/101313825	2	101291950/101291654
CC	GO:0009507	chloroplast	3/722	11/2655	0.610960060107073	0.999999999999996	101293378/101305363/101294384	LOC101293378/LOC101305363/LOC101294384	3	3	101293378/101305363/101294384	0
CC	GO:0009536	plastid	3/722	11/2655	0.610960060107073	0.999999999999996	101293378/101305363/101294384	LOC101293378/LOC101305363/LOC101294384	3	3	101293378/101305363/101294384	0
CC	GO:0000145	exocyst	5/722	19/2655	0.620856431906892	0.999999999999996	101297513/101312000/101295418/101305735/101308554	LOC101297513/LOC101312000/LOC101295418/LOC101305735/LOC101308554	5	2	101312000/101305735	3	101297513/101295418/101308554
CC	GO:0005938	cell cortex	5/722	19/2655	0.620856431906892	0.999999999999996	101297513/101312000/101295418/101305735/101308554	LOC101297513/LOC101312000/LOC101295418/LOC101305735/LOC101308554	5	2	101312000/101305735	3	101297513/101295418/101308554
CC	GO:0044448	cell cortex part	5/722	19/2655	0.620856431906892	0.999999999999996	101297513/101312000/101295418/101305735/101308554	LOC101297513/LOC101312000/LOC101295418/LOC101305735/LOC101308554	5	2	101312000/101305735	3	101297513/101295418/101308554
CC	GO:0099568	cytoplasmic region	5/722	19/2655	0.620856431906892	0.999999999999996	101297513/101312000/101295418/101305735/101308554	LOC101297513/LOC101312000/LOC101295418/LOC101305735/LOC101308554	5	2	101312000/101305735	3	101297513/101295418/101308554
CC	GO:0099023	tethering complex	5/722	22/2655	0.755926422656554	0.999999999999996	101297513/101312000/101295418/101305735/101308554	LOC101297513/LOC101312000/LOC101295418/LOC101305735/LOC101308554	5	2	101312000/101305735	3	101297513/101295418/101308554
CC	GO:0015629	actin cytoskeleton	3/722	16/2655	0.852962158297045	0.999999999999996	101298372/101291409/101311849	LOC101298372/LOC101291409/LOC101311849	3	1	101298372	2	101291409/101311849
CC	GO:0033178	proton-transporting two-sector ATPase complex, catalytic domain	3/722	17/2655	0.881337083380363	0.999999999999996	10251490/10251526/101299972	atpA/atpB/LOC101299972	3	0		3	10251490/10251526/101299972
CC	GO:0019867	outer membrane	3/722	18/2655	0.90473044150503	0.999999999999996	101314958/101310574/101296069	LOC101314958/LOC101310574/LOC101296069	3	1	101296069	2	101314958/101310574
CC	GO:0098796	membrane protein complex	34/722	149/2655	0.910101780588334	0.999999999999996	101296916/101305541/101290796/101293410/101296804/101304084/101297618/101294383/101313825/101292443/10251490/101291950/101298445/101291654/101313705/10251508/101301669/10251491/101297599/101296736/10251526/101299972/10251485/101310664/101303533/101312066/10251506/10251541/10251530/101304237/101312960/101300617/10251547/101294150	LOC101296916/LOC101305541/LOC101290796/LOC101293410/LOC101296804/LOC101304084/LOC101297618/LOC101294383/LOC101313825/LOC101292443/atpA/LOC101291950/LOC101298445/LOC101291654/LOC101313705/psbZ/LOC101301669/atpF/LOC101297599/LOC101296736/atpB/LOC101299972/psbK/LOC101310664/LOC101303533/LOC101312066/psbC/psaJ/ycf4/LOC101304237/LOC101312960/LOC101300617/psbB/LOC101294150	34	19	101305541/101290796/101293410/101296804/101304084/101297618/101294383/101313825/101298445/101313705/101301669/101297599/101296736/101310664/101303533/101312066/101304237/101312960/101294150	15	101296916/101292443/10251490/101291950/101291654/10251508/10251491/10251526/101299972/10251485/10251506/10251541/10251530/101300617/10251547
CC	GO:0005759	mitochondrial matrix	1/722	10/2655	0.958416974980529	0.999999999999996	105352922	LOC105352922	1	0		1	105352922
CC	GO:0005783	endoplasmic reticulum	7/722	44/2655	0.97459993629111	0.999999999999996	101293373/101290796/101294184/101299270/101315062/101297599/101305253	LOC101293373/LOC101290796/LOC101294184/LOC101299270/LOC101315062/LOC101297599/LOC101305253	7	4	101293373/101290796/101299270/101297599	3	101294184/101315062/101305253
CC	GO:0005667	transcription factor complex	2/722	18/2655	0.974837411634892	0.999999999999996	101292239/101310671	LOC101292239/LOC101310671	2	2	101292239/101310671	0
CC	GO:0005741	mitochondrial outer membrane	1/722	13/2655	0.984026803965585	0.999999999999996	101314958	LOC101314958	1	0		1	101314958
CC	GO:0016592	mediator complex	1/722	13/2655	0.984026803965585	0.999999999999996	101306327	LOC101306327	1	1	101306327	0
CC	GO:0030133	transport vesicle	1/722	13/2655	0.984026803965585	0.999999999999996	101297618	LOC101297618	1	1	101297618	0
CC	GO:0030658	transport vesicle membrane	1/722	13/2655	0.984026803965585	0.999999999999996	101297618	LOC101297618	1	1	101297618	0
CC	GO:0031968	organelle outer membrane	1/722	13/2655	0.984026803965585	0.999999999999996	101314958	LOC101314958	1	0		1	101314958
CC	GO:0045259	proton-transporting ATP synthase complex	1/722	13/2655	0.984026803965585	0.999999999999996	10251491	atpF	1	0		1	10251491
CC	GO:0000228	nuclear chromosome	1/722	15/2655	0.99156535496056	0.999999999999996	101295360	LOC101295360	1	0		1	101295360
CC	GO:0016469	proton-transporting two-sector ATPase complex	4/722	34/2655	0.991990487801759	0.999999999999996	10251490/10251491/10251526/101299972	atpA/atpF/atpB/LOC101299972	4	0		4	10251490/10251491/10251526/101299972
CC	GO:0044427	chromosomal part	4/722	36/2655	0.995045443224134	0.999999999999996	101314007/101303507/101308614/101303933	LOC101314007/LOC101303507/LOC101308614/LOC101303933	4	0		4	101314007/101303507/101308614/101303933
CC	GO:0033177	proton-transporting two-sector ATPase complex, proton-transporting domain	1/722	17/2655	0.995548624724574	0.999999999999996	10251491	atpF	1	0		1	10251491
CC	GO:0005789	endoplasmic reticulum membrane	2/722	25/2655	0.996410352470519	0.999999999999996	101290796/101297599	LOC101290796/LOC101297599	2	2	101290796/101297599	0
CC	GO:0042175	nuclear outer membrane-endoplasmic reticulum membrane network	2/722	25/2655	0.996410352470519	0.999999999999996	101290796/101297599	LOC101290796/LOC101297599	2	2	101290796/101297599	0
CC	GO:0044432	endoplasmic reticulum part	2/722	25/2655	0.996410352470519	0.999999999999996	101290796/101297599	LOC101290796/LOC101297599	2	2	101290796/101297599	0
CC	GO:0098827	endoplasmic reticulum subcompartment	2/722	25/2655	0.996410352470519	0.999999999999996	101290796/101297599	LOC101290796/LOC101297599	2	2	101290796/101297599	0
CC	GO:0098588	bounding membrane of organelle	5/722	44/2655	0.997177987592779	0.999999999999996	101290796/101314958/101297618/101313513/101297599	LOC101290796/LOC101314958/LOC101297618/LOC101313513/LOC101297599	5	4	101290796/101297618/101313513/101297599	1	101314958
CC	GO:0005798	Golgi-associated vesicle	1/722	19/2655	0.997652132569882	0.999999999999996	101297618	LOC101297618	1	1	101297618	0
CC	GO:0012506	vesicle membrane	1/722	19/2655	0.997652132569882	0.999999999999996	101297618	LOC101297618	1	1	101297618	0
CC	GO:0030120	vesicle coat	1/722	19/2655	0.997652132569882	0.999999999999996	101297618	LOC101297618	1	1	101297618	0
CC	GO:0030135	coated vesicle	1/722	19/2655	0.997652132569882	0.999999999999996	101297618	LOC101297618	1	1	101297618	0
CC	GO:0030659	cytoplasmic vesicle membrane	1/722	19/2655	0.997652132569882	0.999999999999996	101297618	LOC101297618	1	1	101297618	0
CC	GO:0030660	Golgi-associated vesicle membrane	1/722	19/2655	0.997652132569882	0.999999999999996	101297618	LOC101297618	1	1	101297618	0
CC	GO:0030662	coated vesicle membrane	1/722	19/2655	0.997652132569882	0.999999999999996	101297618	LOC101297618	1	1	101297618	0
CC	GO:0031410	cytoplasmic vesicle	1/722	19/2655	0.997652132569882	0.999999999999996	101297618	LOC101297618	1	1	101297618	0
CC	GO:0031982	vesicle	1/722	19/2655	0.997652132569882	0.999999999999996	101297618	LOC101297618	1	1	101297618	0
CC	GO:0044433	cytoplasmic vesicle part	1/722	19/2655	0.997652132569882	0.999999999999996	101297618	LOC101297618	1	1	101297618	0
CC	GO:0097708	intracellular vesicle	1/722	19/2655	0.997652132569882	0.999999999999996	101297618	LOC101297618	1	1	101297618	0
CC	GO:0005694	chromosome	8/722	62/2655	0.998121933647009	0.999999999999996	101293143/101314007/101303507/101295360/101308614/105351875/101300355/101303933	LOC101293143/LOC101314007/LOC101303507/LOC101295360/LOC101308614/LOC105351875/LOC101300355/LOC101303933	8	2	101293143/105351875	6	101314007/101303507/101295360/101308614/101300355/101303933
CC	GO:0005743	mitochondrial inner membrane	1/722	20/2655	0.998295213102714	0.999999999999996	101310016	LOC101310016	1	0		1	101310016
CC	GO:0019866	organelle inner membrane	1/722	21/2655	0.99876233118235	0.999999999999996	101310016	LOC101310016	1	0		1	101310016
CC	GO:0098805	whole membrane	3/722	36/2655	0.998945298678735	0.999999999999996	101314958/101297618/101313513	LOC101314958/LOC101297618/LOC101313513	3	2	101297618/101313513	1	101314958
CC	GO:0005839	proteasome core complex	1/722	23/2655	0.999347941749304	0.999999999999996	101300749	LOC101300749	1	1	101300749	0
CC	GO:0030117	membrane coat	2/722	31/2655	0.999362595462189	0.999999999999996	101296916/101297618	LOC101296916/LOC101297618	2	1	101297618	1	101296916
CC	GO:0048475	coated membrane	2/722	31/2655	0.999362595462189	0.999999999999996	101296916/101297618	LOC101296916/LOC101297618	2	1	101297618	1	101296916
CC	GO:0005740	mitochondrial envelope	3/722	38/2655	0.999386360366586	0.999999999999996	101314958/101310016/101296630	LOC101314958/LOC101310016/LOC101296630	3	0		3	101314958/101310016/101296630
CC	GO:0031984	organelle subcompartment	2/722	32/2655	0.99952401175492	0.999999999999996	101290796/101297599	LOC101290796/LOC101297599	2	2	101290796/101297599	0
CC	GO:0005794	Golgi apparatus	1/722	24/2655	0.999526811831752	0.999999999999996	101297618	LOC101297618	1	1	101297618	0
CC	GO:0044431	Golgi apparatus part	1/722	24/2655	0.999526811831752	0.999999999999996	101297618	LOC101297618	1	1	101297618	0
CC	GO:0005739	mitochondrion	13/722	97/2655	0.999716740675674	0.999999999999996	101302328/101314958/101300585/101294787/101302098/105352922/101302287/101310016/101296630/101301996/101291731/101302412/101296721	LOC101302328/LOC101314958/LOC101300585/LOC101294787/LOC101302098/LOC105352922/LOC101302287/LOC101310016/LOC101296630/LOC101301996/LOC101291731/LOC101302412/LOC101296721	13	0		13	101302328/101314958/101300585/101294787/101302098/105352922/101302287/101310016/101296630/101301996/101291731/101302412/101296721
CC	GO:0044429	mitochondrial part	4/722	48/2655	0.999763133183665	0.999999999999996	101314958/105352922/101310016/101296630	LOC101314958/LOC105352922/LOC101310016/LOC101296630	4	0		4	101314958/105352922/101310016/101296630
CC	GO:0031966	mitochondrial membrane	2/722	35/2655	0.99980290578102	0.999999999999996	101314958/101310016	LOC101314958/LOC101310016	2	0		2	101314958/101310016
CC	GO:0000502	proteasome complex	1/722	27/2655	0.999819323492927	0.999999999999996	101300749	LOC101300749	1	1	101300749	0
CC	GO:1905369	endopeptidase complex	1/722	27/2655	0.999819323492927	0.999999999999996	101300749	LOC101300749	1	1	101300749	0
CC	GO:1902494	catalytic complex	20/722	135/2655	0.999849888326291	0.999999999999996	101305541/101299584/101294717/101293410/101304084/101299334/101294383/101300749/101313825/101311297/101291950/101295298/101301405/101291654/101313705/101296736/101304237/101294251/101300617/101294150	LOC101305541/LOC101299584/LOC101294717/LOC101293410/LOC101304084/LOC101299334/LOC101294383/LOC101300749/LOC101313825/LOC101311297/LOC101291950/LOC101295298/LOC101301405/LOC101291654/LOC101313705/LOC101296736/LOC101304237/LOC101294251/LOC101300617/LOC101294150	20	13	101305541/101293410/101304084/101299334/101294383/101300749/101313825/101295298/101301405/101313705/101296736/101304237/101294150	7	101299584/101294717/101311297/101291950/101291654/101294251/101300617
CC	GO:1990234	transferase complex	4/722	50/2655	0.999860305537607	0.999999999999996	101313825/101291950/101301405/101291654	LOC101313825/LOC101291950/LOC101301405/LOC101291654	4	2	101313825/101301405	2	101291950/101291654
CC	GO:0031090	organelle membrane	6/722	67/2655	0.999956752170428	0.999999999999996	101290796/101314958/101297618/101313513/101310016/101297599	LOC101290796/LOC101314958/LOC101297618/LOC101313513/LOC101310016/LOC101297599	6	4	101290796/101297618/101313513/101297599	2	101314958/101310016
CC	GO:0031967	organelle envelope	3/722	48/2655	0.999961997623821	0.999999999999996	101314958/101310016/101296630	LOC101314958/LOC101310016/LOC101296630	3	0		3	101314958/101310016/101296630
CC	GO:0031975	envelope	3/722	48/2655	0.999961997623821	0.999999999999996	101314958/101310016/101296630	LOC101314958/LOC101310016/LOC101296630	3	0		3	101314958/101310016/101296630
CC	GO:1905368	peptidase complex	1/722	32/2655	0.999963795503394	0.999999999999996	101300749	LOC101300749	1	1	101300749	0
CC	GO:0005634	nucleus	86/722	442/2655	0.9999850234364	0.999999999999996	101304412/101307359/101296100/101305891/101307517/101301495/101308499/101307118/101305406/101300332/101300779/101308213/101306659/101314007/101304080/101313684/101302160/101294632/101297411/101295595/101297394/101312231/101298535/101294334/101311825/101292695/101302957/101303507/101306084/101299382/101297874/101299787/101308891/101295264/101307238/101295360/101306327/101295274/101314062/101299450…	LOC101304412/LOC101307359/LOC101296100/LOC101305891/LOC101307517/LOC101301495/LOC101308499/LOC101307118/LOC101305406/LOC101300332/LOC101300779/LOC101308213/LOC101306659/LOC101314007/LOC101304080/LOC101313684/LOC101302160/LOC101294632/LOC101297411/LOC101295595/LOC101297394/LOC101312231/LOC101298535/LOC101294334/LOC101311825/LOC101292695/LOC101302957/LOC101303507/LOC101306084/LOC101299382/LOC101297…	86	36	101307359/101296100/101307517/101307118/101300332/101306659/101304080/101313684/101302160/101295595/101297394/101312231/101298535/101294334/101306084/101299382/101299787/101307238/101306327/101314062/101303859/101301405/105353198/101294882/101299835/101308004/101301193/101303096/101309670/101291695/101313952/101312071/101291492/105353436/101313153/101293520	50	101304412/101305891/101301495/101308499/101305406/101300779/101308213/101314007/101294632/101297411/101311825/101292695/101302957/101303507/101297874/101308891/101295264/101295360/101295274/101299450/101308614/101307556/101306891/101312265/101314955/101313898/101295870/101304243/101307960/101292178/101313614/101310271/101311435/101307425/101303933/101309635/101307463/101307978/101303976/101301086…
CC	GO:0005654	nucleoplasm	1/722	38/2655	0.999994764952374	0.999999999999996	101306327	LOC101306327	1	1	101306327	0
CC	GO:0044451	nucleoplasm part	1/722	38/2655	0.999994764952374	0.999999999999996	101306327	LOC101306327	1	1	101306327	0
CC	GO:0012505	endomembrane system	8/722	88/2655	0.999995373290653	0.999999999999996	101293373/101290796/101294184/101299270/101297618/101315062/101297599/101305253	LOC101293373/LOC101290796/LOC101294184/LOC101299270/LOC101297618/LOC101315062/LOC101297599/LOC101305253	8	5	101293373/101290796/101299270/101297618/101297599	3	101294184/101315062/101305253
CC	GO:0031981	nuclear lumen	2/722	57/2655	0.999999746096242	0.999999999999996	101295360/101306327	LOC101295360/LOC101306327	2	1	101306327	1	101295360
CC	GO:0031974	membrane-enclosed lumen	3/722	68/2655	0.999999887585795	0.999999999999996	101295360/101306327/105352922	LOC101295360/LOC101306327/LOC105352922	3	1	101306327	2	101295360/105352922
CC	GO:0043233	organelle lumen	3/722	68/2655	0.999999887585795	0.999999999999996	101295360/101306327/105352922	LOC101295360/LOC101306327/LOC105352922	3	1	101306327	2	101295360/105352922
CC	GO:0070013	intracellular organelle lumen	3/722	68/2655	0.999999887585795	0.999999999999996	101295360/101306327/105352922	LOC101295360/LOC101306327/LOC105352922	3	1	101306327	2	101295360/105352922
CC	GO:0044428	nuclear part	3/722	87/2655	0.999999999640188	0.999999999999996	101295360/101306327/101301405	LOC101295360/LOC101306327/LOC101301405	3	2	101306327/101301405	1	101295360
CC	GO:0005840	ribosome	25/722	246/2655	0.999999999998298	0.999999999999996	101298957/105352921/101314257/101314446/101309878/101308267/101315274/101306518/101298105/101291214/101307825/105350346/101302556/101303696/101294235/101296268/10251554/10251557/101313656/10251494/101304579/10251558/10251543/10251560/101315440	LOC101298957/LOC105352921/LOC101314257/LOC101314446/LOC101309878/LOC101308267/LOC101315274/LOC101306518/LOC101298105/LOC101291214/LOC101307825/LOC105350346/LOC101302556/LOC101303696/LOC101294235/LOC101296268/rps11/rpl14/LOC101313656/rps2/LOC101304579/rpl16/rps18/rpl22/LOC101315440	25	10	101298957/105352921/101314446/101309878/101308267/101306518/101302556/101303696/101294235/101313656	15	101314257/101315274/101298105/101291214/101307825/105350346/101296268/10251554/10251557/10251494/101304579/10251558/10251543/10251560/101315440
CC	GO:0043228	non-membrane-bounded organelle	45/722	350/2655	0.999999999998406	0.999999999999996	101298372/101293143/101298957/105352921/101314007/101291409/101306719/101314257/101310973/101314446/101303507/101309878/101308267/101315274/101311849/101295360/101300482/101306518/101308614/105351875/101292731/101298105/101314984/101291214/101307825/105350346/101300355/101303933/101302556/101303696/101294235/101296268/101294366/10251554/101299855/10251557/101313656/101299752/10251494/101304579/10…	LOC101298372/LOC101293143/LOC101298957/LOC105352921/LOC101314007/LOC101291409/LOC101306719/LOC101314257/LOC101310973/LOC101314446/LOC101303507/LOC101309878/LOC101308267/LOC101315274/LOC101311849/LOC101295360/LOC101300482/LOC101306518/LOC101308614/LOC105351875/LOC101292731/LOC101298105/LOC101314984/LOC101291214/LOC101307825/LOC105350346/LOC101300355/LOC101303933/LOC101302556/LOC101303696/LOC101294…	45	16	101298372/101293143/101298957/105352921/101310973/101314446/101309878/101308267/101306518/105351875/101292731/101302556/101303696/101294235/101313656/101299752	29	101314007/101291409/101306719/101314257/101303507/101315274/101311849/101295360/101300482/101308614/101298105/101314984/101291214/101307825/105350346/101300355/101303933/101296268/101294366/10251554/101299855/10251557/10251494/101304579/10251558/10251543/10251560/101314731/101315440
CC	GO:0043232	intracellular non-membrane-bounded organelle	45/722	350/2655	0.999999999998406	0.999999999999996	101298372/101293143/101298957/105352921/101314007/101291409/101306719/101314257/101310973/101314446/101303507/101309878/101308267/101315274/101311849/101295360/101300482/101306518/101308614/105351875/101292731/101298105/101314984/101291214/101307825/105350346/101300355/101303933/101302556/101303696/101294235/101296268/101294366/10251554/101299855/10251557/101313656/101299752/10251494/101304579/10…	LOC101298372/LOC101293143/LOC101298957/LOC105352921/LOC101314007/LOC101291409/LOC101306719/LOC101314257/LOC101310973/LOC101314446/LOC101303507/LOC101309878/LOC101308267/LOC101315274/LOC101311849/LOC101295360/LOC101300482/LOC101306518/LOC101308614/LOC105351875/LOC101292731/LOC101298105/LOC101314984/LOC101291214/LOC101307825/LOC105350346/LOC101300355/LOC101303933/LOC101302556/LOC101303696/LOC101294…	45	16	101298372/101293143/101298957/105352921/101310973/101314446/101309878/101308267/101306518/105351875/101292731/101302556/101303696/101294235/101313656/101299752	29	101314007/101291409/101306719/101314257/101303507/101315274/101311849/101295360/101300482/101308614/101298105/101314984/101291214/101307825/105350346/101300355/101303933/101296268/101294366/10251554/101299855/10251557/10251494/101304579/10251558/10251543/10251560/101314731/101315440
CC	GO:0044422	organelle part	26/722	261/2655	0.999999999999831	0.999999999999996	101298372/101290796/101298957/101314007/101291409/101306719/101314958/101297618/101310973/101313513/101303507/101311849/101295360/101306327/101300482/101308614/101301405/101292731/105352922/101310016/101296630/101303933/101297599/101299855/101299752/101314731	LOC101298372/LOC101290796/LOC101298957/LOC101314007/LOC101291409/LOC101306719/LOC101314958/LOC101297618/LOC101310973/LOC101313513/LOC101303507/LOC101311849/LOC101295360/LOC101306327/LOC101300482/LOC101308614/LOC101301405/LOC101292731/LOC105352922/LOC101310016/LOC101296630/LOC101303933/LOC101297599/LOC101299855/LOC101299752/LOC101314731	26	11	101298372/101290796/101298957/101297618/101310973/101313513/101306327/101301405/101292731/101297599/101299752	15	101314007/101291409/101306719/101314958/101303507/101311849/101295360/101300482/101308614/105352922/101310016/101296630/101303933/101299855/101314731
CC	GO:0044446	intracellular organelle part	26/722	261/2655	0.999999999999831	0.999999999999996	101298372/101290796/101298957/101314007/101291409/101306719/101314958/101297618/101310973/101313513/101303507/101311849/101295360/101306327/101300482/101308614/101301405/101292731/105352922/101310016/101296630/101303933/101297599/101299855/101299752/101314731	LOC101298372/LOC101290796/LOC101298957/LOC101314007/LOC101291409/LOC101306719/LOC101314958/LOC101297618/LOC101310973/LOC101313513/LOC101303507/LOC101311849/LOC101295360/LOC101306327/LOC101300482/LOC101308614/LOC101301405/LOC101292731/LOC105352922/LOC101310016/LOC101296630/LOC101303933/LOC101297599/LOC101299855/LOC101299752/LOC101314731	26	11	101298372/101290796/101298957/101297618/101310973/101313513/101306327/101301405/101292731/101297599/101299752	15	101314007/101291409/101306719/101314958/101303507/101311849/101295360/101300482/101308614/105352922/101310016/101296630/101303933/101299855/101314731
CC	GO:1990904	ribonucleoprotein complex	26/722	276/2655	0.999999999999996	0.999999999999996	101298957/105352921/101314257/101314446/101309878/101308267/101315274/101306518/101298105/101291214/101307825/105350346/101302556/101303696/101294235/101296268/10251554/10251557/101313656/10251494/101304579/10251558/10251543/10251560/101315440/101300103	LOC101298957/LOC105352921/LOC101314257/LOC101314446/LOC101309878/LOC101308267/LOC101315274/LOC101306518/LOC101298105/LOC101291214/LOC101307825/LOC105350346/LOC101302556/LOC101303696/LOC101294235/LOC101296268/rps11/rpl14/LOC101313656/rps2/LOC101304579/rpl16/rps18/rpl22/LOC101315440/LOC101300103	26	11	101298957/105352921/101314446/101309878/101308267/101306518/101302556/101303696/101294235/101313656/101300103	15	101314257/101315274/101298105/101291214/101307825/105350346/101296268/10251554/10251557/10251494/101304579/10251558/10251543/10251560/101315440
MF	GO:0046906	tetrapyrrole binding	191/3675	383/12013	9.41214238377103e-16	2.79540628797999e-13	101310043/101300728/101311035/101309896/101296497/101308709/101307413/105350727/101310622/101303671/101293769/101312259/101307219/101306867/101301157/101302344/101303295/101315430/101292094/101308907/101296772/101291806/101314020/101305841/101306283/101305992/101299609/101310531/101294744/101293380/101294451/101314499/101299572/101310548/101303417/101315385/101308399/101315404/101305693/101301423…	LOC101310043/LOC101300728/LOC101311035/LOC101309896/LOC101296497/LOC101308709/LOC101307413/LOC105350727/LOC101310622/LOC101303671/LOC101293769/LOC101312259/LOC101307219/LOC101306867/LOC101301157/LOC101302344/LOC101303295/LOC101315430/LOC101292094/LOC101308907/LOC101296772/LOC101291806/LOC101314020/LOC101305841/LOC101306283/LOC101305992/LOC101299609/LOC101310531/LOC101294744/LOC101293380/LOC101294…	191	92	101310043/101300728/101311035/101296497/101308709/101310622/101303671/101293769/101307219/101315430/101292094/101308907/101291806/101314020/101305841/101306283/101305992/101293380/101299572/101310548/101308399/101315404/101315006/101307150/101314249/101299092/101290878/101306995/101291743/101306528/105351203/101297016/101306114/101315239/101314238/101304151/101294153/101302899/101302728/101311482…	99	101309896/101307413/105350727/101312259/101306867/101301157/101302344/101303295/101296772/101299609/101310531/101294744/101294451/101314499/101303417/101315385/101305693/101301423/101292834/101313274/101293618/101293746/101296335/101291788/101303995/101306349/101311298/101314941/101306058/101298501/101313803/101301286/101312089/105351855/101297674/101293029/101291343/101315406/101291993/101311620…
MF	GO:0020037	heme binding	188/3675	380/12013	4.35545348782443e-15	6.46784842941929e-13	101310043/101300728/101311035/101309896/101296497/101308709/101307413/105350727/101310622/101303671/101293769/101312259/101307219/101306867/101301157/101302344/101303295/101315430/101292094/101308907/101296772/101291806/101314020/101305841/101306283/101305992/101299609/101310531/101294744/101293380/101294451/101314499/101299572/101310548/101303417/101315385/101308399/101315404/101305693/101301423…	LOC101310043/LOC101300728/LOC101311035/LOC101309896/LOC101296497/LOC101308709/LOC101307413/LOC105350727/LOC101310622/LOC101303671/LOC101293769/LOC101312259/LOC101307219/LOC101306867/LOC101301157/LOC101302344/LOC101303295/LOC101315430/LOC101292094/LOC101308907/LOC101296772/LOC101291806/LOC101314020/LOC101305841/LOC101306283/LOC101305992/LOC101299609/LOC101310531/LOC101294744/LOC101293380/LOC101294…	188	92	101310043/101300728/101311035/101296497/101308709/101310622/101303671/101293769/101307219/101315430/101292094/101308907/101291806/101314020/101305841/101306283/101305992/101293380/101299572/101310548/101308399/101315404/101315006/101307150/101314249/101299092/101290878/101306995/101291743/101306528/105351203/101297016/101306114/101315239/101314238/101304151/101294153/101302899/101302728/101311482…	96	101309896/101307413/105350727/101312259/101306867/101301157/101302344/101303295/101296772/101299609/101310531/101294744/101294451/101314499/101303417/101315385/101305693/101301423/101292834/101313274/101293618/101293746/101296335/101291788/101303995/101306349/101311298/101314941/101306058/101298501/101313803/101301286/101312089/105351855/101297674/101293029/101291343/101315406/101291993/101311620…
MF	GO:0005506	iron ion binding	169/3675	337/12013	2.35591309199064e-14	2.33235396107073e-12	101311035/101309896/101302448/101307413/101303671/101293769/101312259/101306867/101301157/101302344/101303295/101292094/101308907/101296772/101291806/101314020/101306283/101305992/101299609/101310531/101294744/101294451/101299572/101303417/101315385/101308399/101315404/101305693/101301423/101292834/101315006/101313274/101293781/101293618/101307150/101314249/101299092/101290878/101296335/101307411…	LOC101311035/LOC101309896/LOC101302448/LOC101307413/LOC101303671/LOC101293769/LOC101312259/LOC101306867/LOC101301157/LOC101302344/LOC101303295/LOC101292094/LOC101308907/LOC101296772/LOC101291806/LOC101314020/LOC101306283/LOC101305992/LOC101299609/LOC101310531/LOC101294744/LOC101294451/LOC101299572/LOC101303417/LOC101315385/LOC101308399/LOC101315404/LOC101305693/LOC101301423/LOC101292834/LOC101315…	169	79	101311035/101302448/101303671/101293769/101292094/101308907/101291806/101314020/101306283/101305992/101299572/101308399/101315404/101315006/101293781/101307150/101314249/101299092/101290878/101291743/101306528/101306226/105351203/101297016/101315239/101314238/101304151/101294153/101302899/101302728/101311482/101293015/101293063/101306690/101294515/101310387/101302615/101308470/101292527/101313956…	90	101309896/101307413/101312259/101306867/101301157/101302344/101303295/101296772/101299609/101310531/101294744/101294451/101303417/101315385/101305693/101301423/101292834/101313274/101293618/101296335/101307411/101291788/101303995/101306349/101311298/101314941/101306058/101298501/101313803/101301286/101312089/105351855/101293029/101291343/101315406/101291993/101311620/101309668/101294610/101305833…
MF	GO:0016705	oxidoreductase activity, acting on paired donors, with incorporation or reduction of molecular oxygen	171/3675	344/12013	4.55471112923386e-14	3.38187301345614e-12	101310767/101311715/101311035/101309896/101313461/101307413/101303671/101293769/101312259/101306867/101301157/101302344/101303295/101292094/101313166/101308907/101296772/101291806/101314020/101306283/101305992/101299609/101310531/101294744/101294451/101299572/101303417/101315385/101296726/101308399/101315404/101305693/101301423/101292834/101306861/101315006/101313274/101293618/101307150/101314249…	LOC101310767/LOC101311715/LOC101311035/LOC101309896/LOC101313461/LOC101307413/LOC101303671/LOC101293769/LOC101312259/LOC101306867/LOC101301157/LOC101302344/LOC101303295/LOC101292094/LOC101313166/LOC101308907/LOC101296772/LOC101291806/LOC101314020/LOC101306283/LOC101305992/LOC101299609/LOC101310531/LOC101294744/LOC101294451/LOC101299572/LOC101303417/LOC101315385/LOC101296726/LOC101308399/LOC101315…	171	82	101310767/101311715/101311035/101313461/101303671/101293769/101292094/101313166/101308907/101291806/101314020/101306283/101305992/101299572/101296726/101308399/101315404/101306861/101315006/101307150/101314249/101299092/101290878/101312263/101291743/101306528/105351203/101297016/101315239/101314238/101304151/101294153/101302899/101302728/101311482/101293063/101306690/101294515/101310387/101302615…	89	101309896/101307413/101312259/101306867/101301157/101302344/101303295/101296772/101299609/101310531/101294744/101294451/101303417/101315385/101305693/101301423/101292834/101313274/101293618/101296335/101291788/101303995/101306349/101311298/101314941/101306058/101298501/101313803/101301286/101312089/105351855/101293029/101291343/101315406/101291993/101313276/101311620/101309668/101294610/101305833…
MF	GO:0016757	transferase activity, transferring glycosyl groups	179/3675	397/12013	4.59881346193648e-10	2.73169519639027e-08	101306635/101310248/101314468/101307032/101307568/101299522/101294796/101295493/101302472/101313949/101295419/101307321/101296706/101305940/101296224/101298317/101291797/101309309/101311262/101304001/101309807/101299885/101294176/101308492/101315257/101304112/101295108/101295943/101299697/101301269/101295953/101302962/101306488/101304984/101309923/101306071/101303518/101314532/101310600/101303491…	LOC101306635/LOC101310248/LOC101314468/LOC101307032/LOC101307568/LOC101299522/LOC101294796/LOC101295493/LOC101302472/LOC101313949/LOC101295419/LOC101307321/LOC101296706/LOC101305940/LOC101296224/LOC101298317/LOC101291797/LOC101309309/LOC101311262/LOC101304001/LOC101309807/LOC101299885/LOC101294176/LOC101308492/LOC101315257/LOC101304112/LOC101295108/LOC101295943/LOC101299697/LOC101301269/LOC101295…	179	82	101306635/101310248/101314468/101307568/101299522/101294796/101302472/101313949/101295419/101296224/101291797/101304001/101299885/101294176/101315257/101304112/101295108/101301269/101295953/101304984/101309923/101306071/101303518/101314532/101310600/101291499/101301079/101314324/101315217/101309367/101291086/101295878/101305951/101311714/101311917/101305934/101292016/101304689/101304400/101307491…	97	101307032/101295493/101307321/101296706/101305940/101298317/101309309/101311262/101309807/101308492/101295943/101299697/101302962/101306488/101303491/101302853/101292736/101305871/101299986/101292121/101295404/101303455/101309854/101310968/101306543/101305041/101306551/101313107/101311784/101307203/105349235/101311844/101309229/105352714/101308596/101299407/101306252/101303627/101294368/101300275…
MF	GO:0004553	hydrolase activity, hydrolyzing O-glycosyl compounds	139/3675	303/12013	1.08903946705541e-08	5.39074536192426e-07	101311557/101314468/101304907/101305763/101314640/101299522/101307103/101301523/101299813/101304509/101291199/101309221/101296706/101290830/101313585/101291797/101292276/101298145/101311457/101304041/101296984/101315235/101310810/101313885/101297522/101296831/101297760/101304112/101314099/101304328/101314271/101309053/101300503/101312096/105349286/101307271/101304984/101305175/101300431/101310600…	LOC101311557/LOC101314468/LOC101304907/LOC101305763/LOC101314640/LOC101299522/LOC101307103/LOC101301523/LOC101299813/LOC101304509/LOC101291199/LOC101309221/LOC101296706/LOC101290830/LOC101313585/LOC101291797/LOC101292276/LOC101298145/LOC101311457/LOC101304041/LOC101296984/LOC101315235/LOC101310810/LOC101313885/LOC101297522/LOC101296831/LOC101297760/LOC101304112/LOC101314099/LOC101304328/LOC101314…	139	64	101311557/101314468/101304907/101305763/101314640/101299522/101301523/101291199/101290830/101291797/101292276/101298145/101311457/101296984/101315235/101313885/101297522/101296831/101304112/101304328/101309053/101312096/105349286/101304984/101300431/101310600/101291499/101309359/101301079/101296189/101292804/101308344/101302685/101294256/101300134/101304689/101304400/101301717/105350398/101309724…	75	101307103/101299813/101304509/101309221/101296706/101313585/101304041/101310810/101297760/101314099/101314271/101300503/101307271/101305175/101311792/101292117/101306068/101314783/101293164/101313840/101311946/101300560/101305041/101303542/101305711/101297194/101296139/105353172/101293932/101302510/101293828/101299531/101291567/105353332/101298781/101292769/101315175/101299257/101299523/101313667…
MF	GO:0016798	hydrolase activity, acting on glycosyl bonds	144/3675	317/12013	1.30753154105092e-08	5.54766953845889e-07	101311557/101314468/101304907/101305763/101314640/101299522/101307103/101301523/101299813/101304509/101291199/101309221/101296706/101290830/101313585/101291797/101292276/101298145/101311457/101304041/101296984/101315235/101310810/101313885/101297522/101296831/101297760/101304112/101314099/101304328/101314271/101309053/101300503/101312096/105349286/101307271/101304984/101305175/101300431/101310600…	LOC101311557/LOC101314468/LOC101304907/LOC101305763/LOC101314640/LOC101299522/LOC101307103/LOC101301523/LOC101299813/LOC101304509/LOC101291199/LOC101309221/LOC101296706/LOC101290830/LOC101313585/LOC101291797/LOC101292276/LOC101298145/LOC101311457/LOC101304041/LOC101296984/LOC101315235/LOC101310810/LOC101313885/LOC101297522/LOC101296831/LOC101297760/LOC101304112/LOC101314099/LOC101304328/LOC101314…	144	65	101311557/101314468/101304907/101305763/101314640/101299522/101301523/101291199/101290830/101291797/101292276/101298145/101311457/101296984/101315235/101313885/101297522/101296831/101304112/101304328/101309053/101312096/105349286/101304984/101300431/101310600/101291499/101309359/101301079/101296189/101292804/101308344/101302685/101294256/101300134/101304689/101304400/101301717/105350398/101309724…	79	101307103/101299813/101304509/101309221/101296706/101313585/101304041/101310810/101297760/101314099/101314271/101300503/101307271/101305175/101311792/101292117/101306068/101314783/101293164/101313840/101311946/101300560/101306008/101305041/101303542/101305711/101297194/101296139/105353172/101293932/101302510/101293828/101299531/101296948/101291567/105353332/101298781/101303959/101292769/101315175…
MF	GO:0016758	transferase activity, transferring hexosyl groups	149/3675	334/12013	3.14793676590106e-08	1.16867152434077e-06	101306635/101310248/101314468/101307032/101299522/101294796/101302472/101313949/101295419/101307321/101296706/101305940/101298317/101291797/101311262/101309807/101294176/101308492/101315257/101304112/101295108/101295943/101299697/101301269/101295953/101302962/101304984/101309923/101303518/101314532/101310600/101291499/101302853/101301079/101314324/101292736/101315217/101309367/101305871/101299986…	LOC101306635/LOC101310248/LOC101314468/LOC101307032/LOC101299522/LOC101294796/LOC101302472/LOC101313949/LOC101295419/LOC101307321/LOC101296706/LOC101305940/LOC101298317/LOC101291797/LOC101311262/LOC101309807/LOC101294176/LOC101308492/LOC101315257/LOC101304112/LOC101295108/LOC101295943/LOC101299697/LOC101301269/LOC101295953/LOC101302962/LOC101304984/LOC101309923/LOC101303518/LOC101314532/LOC101310…	149	69	101306635/101310248/101314468/101299522/101294796/101302472/101313949/101295419/101291797/101294176/101315257/101304112/101295108/101301269/101295953/101304984/101309923/101303518/101314532/101310600/101291499/101301079/101314324/101315217/101309367/101291086/101311714/101311917/101292016/101304689/101304400/101307491/101313825/101309724/101303848/101309943/101309070/101290721/101295133/101297402…	80	101307032/101307321/101296706/101305940/101298317/101311262/101309807/101308492/101295943/101299697/101302962/101302853/101292736/101305871/101299986/101295404/101303455/101310968/101306543/101305041/101306551/101313107/101311784/101307203/101311844/101309229/105352714/101308596/101299407/101306252/101303627/101294368/101300275/101315455/101314250/101298891/101291950/101300237/101306160/101304206…
MF	GO:0030246	carbohydrate binding	86/3675	180/12013	8.46238033711408e-07	2.79258551124765e-05	101303567/101292783/101308230/101302342/101291631/101296538/101293673/101293372/101314154/101302651/105350283/101310712/101314323/101298670/101296365/101309882/101312742/101307838/101297194/101306571/101309591/101297712/101313635/101298600/105350796/101294571/105351816/101310048/101309878/105351817/101304079/101300453/101314685/101300276/101290772/105350904/101297768/101298683/101312927/101300521…	LOC101303567/LOC101292783/LOC101308230/LOC101302342/LOC101291631/LOC101296538/LOC101293673/LOC101293372/LOC101314154/LOC101302651/LOC105350283/LOC101310712/LOC101314323/LOC101298670/LOC101296365/LOC101309882/LOC101312742/LOC101307838/LOC101297194/LOC101306571/LOC101309591/LOC101297712/LOC101313635/LOC101298600/LOC105350796/LOC101294571/LOC105351816/LOC101310048/LOC101309878/LOC105351817/LOC101304…	86	35	101292783/101302342/101291631/101296538/101314154/101302651/101298670/101296365/101297712/101313635/101310048/101309878/101314685/101300276/101290772/101312927/101312258/101294158/101315007/101296835/101293655/101296545/105350224/101308424/101307840/101313264/105350431/101298655/101309099/105351051/101295121/101314405/105352097/101310540/101301252	51	101303567/101308230/101293673/101293372/105350283/101310712/101314323/101309882/101312742/101307838/101297194/101306571/101309591/101298600/105350796/101294571/105351816/105351817/101304079/101300453/105350904/101297768/101298683/101300521/101305943/101307964/101306281/101309756/101292465/101305206/101310406/105352746/101306724/101299606/101296366/101310692/101312726/101303497/101302633/101308520…
MF	GO:0016762	xyloglucan:xyloglucosyl transferase activity	20/3675	26/12013	1.47121848526211e-06	4.36951890122846e-05	101314468/101299522/101296706/101291797/101304112/101304984/101310600/101291499/101301079/101305041/101304689/101304400/101309724/101290721/101315201/101307095/101307941/101306522/101307204/101306330	LOC101314468/LOC101299522/LOC101296706/LOC101291797/LOC101304112/LOC101304984/LOC101310600/LOC101291499/LOC101301079/LOC101305041/LOC101304689/LOC101304400/LOC101309724/LOC101290721/LOC101315201/LOC101307095/LOC101307941/LOC101306522/LOC101307204/LOC101306330	20	17	101314468/101299522/101291797/101304112/101304984/101310600/101291499/101301079/101304689/101304400/101309724/101290721/101315201/101307095/101306522/101307204/101306330	3	101296706/101305041/101307941
MF	GO:0046527	glucosyltransferase activity	40/3675	70/12013	3.50362376280829e-06	9.45978415958239e-05	101314468/101299522/101313949/101296706/101291797/101294176/101304112/101295953/101304984/101314532/101310600/101291499/101301079/101305041/101311917/101304689/101304400/101313825/101309724/101290721/101291950/101292871/101291654/101314092/101315010/101315201/101313783/101296894/101307095/101299045/101307941/101306522/101307204/101298794/101294344/101306372/101304037/101293708/101306330/101295215	LOC101314468/LOC101299522/LOC101313949/LOC101296706/LOC101291797/LOC101294176/LOC101304112/LOC101295953/LOC101304984/LOC101314532/LOC101310600/LOC101291499/LOC101301079/LOC101305041/LOC101311917/LOC101304689/LOC101304400/LOC101313825/LOC101309724/LOC101290721/LOC101291950/LOC101292871/LOC101291654/LOC101314092/LOC101315010/LOC101315201/LOC101313783/LOC101296894/LOC101307095/LOC101299045/LOC101307…	40	28	101314468/101299522/101313949/101291797/101294176/101304112/101295953/101304984/101314532/101310600/101291499/101301079/101311917/101304689/101304400/101313825/101309724/101290721/101314092/101315010/101315201/101296894/101307095/101306522/101307204/101298794/101306372/101306330	12	101296706/101305041/101291950/101292871/101291654/101313783/101299045/101307941/101294344/101304037/101293708/101295215
MF	GO:0003700	DNA binding transcription factor activity	133/3675	321/12013	1.98137555183216e-05	0.000490390449078459	101314813/101308708/101302403/101314818/101300053/101297319/101292708/101304412/101312215/101307359/101314661/101313822/101301660/101313172/101294798/101305891/101307517/101291067/101293580/101305654/101292391/101296019/101307337/101303348/101315370/101293392/101307732/101298125/101293676/101294079/101303726/101303581/101307913/101298399/101292501/101304589/101301133/101313293/101304080/101312733…	LOC101314813/LOC101308708/LOC101302403/LOC101314818/LOC101300053/LOC101297319/LOC101292708/LOC101304412/LOC101312215/LOC101307359/LOC101314661/LOC101313822/LOC101301660/LOC101313172/LOC101294798/LOC101305891/LOC101307517/LOC101291067/LOC101293580/LOC101305654/LOC101292391/LOC101296019/LOC101307337/LOC101303348/LOC101315370/LOC101293392/LOC101307732/LOC101298125/LOC101293676/LOC101294079/LOC101303…	133	77	101314813/101308708/101302403/101314818/101300053/101297319/101312215/101307359/101314661/101301660/101294798/101307517/101291067/101293580/101305654/101292391/101307337/101293392/101307732/101303581/101298399/101304589/101301133/101304080/101302160/101298190/101302613/101297199/101312253/101302589/101309390/101309634/101304921/101302987/101299415/101293647/101293115/101308237/101295163/101295510…	56	101292708/101304412/101313822/101313172/101305891/101296019/101303348/101315370/101298125/101293676/101294079/101303726/101307913/101292501/101313293/101312733/101291161/101294553/101292119/101295677/101304126/101309384/101305288/101297293/101307803/101296035/101295274/101297000/101298025/101297896/101296583/101309362/101300121/101306067/101313064/101307333/101306674/101311435/101307027/101309635…
MF	GO:0001871	pattern binding	44/3675	87/12013	7.37899404726889e-05	0.00156540088002776	101292783/101291631/101296538/101293673/101293372/101302651/101310712/101298670/101296365/101312742/101306571/101297712/101298600/105350796/101294571/105351816/105351817/101304079/101300276/101290772/101300521/101305943/101312258/101306281/101294158/101292465/101305206/101296545/101299606/105350224/101303497/101302633/101308424/101307840/101313264/101309958/101309099/101303280/105352759/101295446…	LOC101292783/LOC101291631/LOC101296538/LOC101293673/LOC101293372/LOC101302651/LOC101310712/LOC101298670/LOC101296365/LOC101312742/LOC101306571/LOC101297712/LOC101298600/LOC105350796/LOC101294571/LOC105351816/LOC105351817/LOC101304079/LOC101300276/LOC101290772/LOC101300521/LOC101305943/LOC101312258/LOC101306281/LOC101294158/LOC101292465/LOC101305206/LOC101296545/LOC101299606/LOC105350224/LOC101303…	44	19	101292783/101291631/101296538/101302651/101298670/101296365/101297712/101300276/101290772/101312258/101294158/101296545/105350224/101308424/101307840/101313264/101309099/101314405/101310540	25	101293673/101293372/101310712/101312742/101306571/101298600/105350796/101294571/105351816/105351817/101304079/101300521/101305943/101306281/101292465/101305206/101299606/101303497/101302633/101309958/101303280/105352759/101295446/101306077/105351446
MF	GO:0030247	polysaccharide binding	44/3675	87/12013	7.37899404726889e-05	0.00156540088002776	101292783/101291631/101296538/101293673/101293372/101302651/101310712/101298670/101296365/101312742/101306571/101297712/101298600/105350796/101294571/105351816/105351817/101304079/101300276/101290772/101300521/101305943/101312258/101306281/101294158/101292465/101305206/101296545/101299606/105350224/101303497/101302633/101308424/101307840/101313264/101309958/101309099/101303280/105352759/101295446…	LOC101292783/LOC101291631/LOC101296538/LOC101293673/LOC101293372/LOC101302651/LOC101310712/LOC101298670/LOC101296365/LOC101312742/LOC101306571/LOC101297712/LOC101298600/LOC105350796/LOC101294571/LOC105351816/LOC105351817/LOC101304079/LOC101300276/LOC101290772/LOC101300521/LOC101305943/LOC101312258/LOC101306281/LOC101294158/LOC101292465/LOC101305206/LOC101296545/LOC101299606/LOC105350224/LOC101303…	44	19	101292783/101291631/101296538/101302651/101298670/101296365/101297712/101300276/101290772/101312258/101294158/101296545/105350224/101308424/101307840/101313264/101309099/101314405/101310540	25	101293673/101293372/101310712/101312742/101306571/101298600/105350796/101294571/105351816/105351817/101304079/101300521/101305943/101306281/101292465/101305206/101299606/101303497/101302633/101309958/101303280/105352759/101295446/101306077/105351446
MF	GO:0004857	enzyme inhibitor activity	38/3675	73/12013	0.000102119794553775	0.00202197193216474	101308128/101306089/101313085/101291528/101291827/101308418/101315277/101302008/101308805/101307835/101295232/101311252/101297874/101302299/101292029/101300055/101298749/101294778/101302871/101307866/101307195/101314629/101300097/101297929/101299805/101309866/101301086/101293377/101300386/101307950/101302587/105351611/101312980/101293974/101302349/101308973/101292205/101292611	LOC101308128/LOC101306089/LOC101313085/LOC101291528/LOC101291827/LOC101308418/LOC101315277/LOC101302008/LOC101308805/LOC101307835/LOC101295232/LOC101311252/LOC101297874/LOC101302299/LOC101292029/LOC101300055/LOC101298749/LOC101294778/LOC101302871/LOC101307866/LOC101307195/LOC101314629/LOC101300097/LOC101297929/LOC101299805/LOC101309866/LOC101301086/LOC101293377/LOC101300386/LOC101307950/LOC101302…	38	23	101308128/101306089/101313085/101291528/101291827/101308418/101315277/101302008/101307835/101295232/101311252/101302299/101300055/101294778/101302871/101297929/101299805/101293377/101300386/101302587/105351611/101312980/101292205	15	101308805/101297874/101292029/101298749/101307866/101307195/101314629/101300097/101309866/101301086/101307950/101293974/101302349/101308973/101292611
MF	GO:0140110	transcription regulator activity	140/3675	353/12013	0.000147916371207363	0.00274569764053668	101314813/101308708/101302403/101314818/101300053/101297319/101292708/101304412/101312215/101307359/101314661/101313822/101301660/101313172/105350643/101296100/101294798/101305891/101307517/101291067/101293580/101305654/101292391/101296019/101307337/101303348/101315370/101293392/101307732/101298125/101293676/101294079/101303726/101303581/101307913/101298399/101292501/101304589/101301133/101313293…	LOC101314813/LOC101308708/LOC101302403/LOC101314818/LOC101300053/LOC101297319/LOC101292708/LOC101304412/LOC101312215/LOC101307359/LOC101314661/LOC101313822/LOC101301660/LOC101313172/LOC105350643/LOC101296100/LOC101294798/LOC101305891/LOC101307517/LOC101291067/LOC101293580/LOC101305654/LOC101292391/LOC101296019/LOC101307337/LOC101303348/LOC101315370/LOC101293392/LOC101307732/LOC101298125/LOC101293…	140	81	101314813/101308708/101302403/101314818/101300053/101297319/101312215/101307359/101314661/101301660/101296100/101294798/101307517/101291067/101293580/101305654/101292391/101307337/101293392/101307732/101303581/101298399/101304589/101301133/101304080/101302160/101298190/101302613/101297199/101312253/101302589/101309390/101309634/101304921/101302987/101299415/101298535/101293647/101293115/101308237…	59	101292708/101304412/101313822/101313172/105350643/101305891/101296019/101303348/101315370/101298125/101293676/101294079/101303726/101307913/101292501/101313293/101312733/101291161/101294553/101292119/101295677/101304126/101309384/101305288/105350645/101297293/101307803/101296035/101295274/101297000/101298025/101297896/101296583/101309362/101300121/101306067/101313064/101307333/101306674/101311435…
MF	GO:0016701	oxidoreductase activity, acting on single donors with incorporation of molecular oxygen	27/3675	48/12013	0.000192184989763997	0.0032423337817008	101293791/101310067/101315210/101301208/101301466/101302448/101296876/101300548/101293781/101305119/101305533/101296477/101297288/101311821/101301392/101310030/101302672/101293406/101302042/101302331/101311904/101304030/101294042/101299865/101307553/101311997/101311411	LOC101293791/LOC101310067/LOC101315210/LOC101301208/LOC101301466/LOC101302448/LOC101296876/LOC101300548/LOC101293781/LOC101305119/LOC101305533/LOC101296477/LOC101297288/LOC101311821/LOC101301392/LOC101310030/LOC101302672/LOC101293406/LOC101302042/LOC101302331/LOC101311904/LOC101304030/LOC101294042/LOC101299865/LOC101307553/LOC101311997/LOC101311411	27	14	101301208/101302448/101296876/101300548/101293781/101305533/101311821/101301392/101310030/101302672/101293406/101304030/101307553/101311411	13	101293791/101310067/101315210/101301466/101305119/101296477/101297288/101302042/101302331/101311904/101294042/101299865/101311997
MF	GO:0009055	electron transfer activity	59/3675	129/12013	0.000196505077678836	0.0032423337817008	101296121/101312509/101295566/101294403/101296402/101314307/101301393/101314137/101314380/101295880/101291745/101307010/105353232/101299368/101313542/101292042/101293930/101314666/101309216/101298880/101297718/105351405/101314419/101291386/101307443/101304408/101308503/101299174/101315198/101307116/101299464/101313242/101294543/101291102/101295547/101314708/101309931/10251480/101307445/101302326/…	LOC101296121/LOC101312509/LOC101295566/LOC101294403/LOC101296402/LOC101314307/LOC101301393/LOC101314137/LOC101314380/LOC101295880/LOC101291745/LOC101307010/LOC105353232/LOC101299368/LOC101313542/LOC101292042/LOC101293930/LOC101314666/LOC101309216/LOC101298880/LOC101297718/LOC105351405/LOC101314419/LOC101291386/LOC101307443/LOC101304408/LOC101308503/LOC101299174/LOC101315198/LOC101307116/LOC101299…	59	21	101296121/101296402/101301393/101295880/101299368/101313542/101298880/101297718/101308503/101299174/101299464/101313242/101294543/101295547/101309931/101302326/101298010/101298306/101308397/101311697/101313641	38	101312509/101295566/101294403/101314307/101314137/101314380/101291745/101307010/105353232/101292042/101293930/101314666/101309216/105351405/101314419/101291386/101307443/101304408/101315198/101307116/101291102/101314708/10251480/101307445/101308918/101296630/101303700/101300117/101299560/105353193/10251505/101300258/101313655/10251532/10251551/101302362/101294701/101299024
MF	GO:0045735	nutrient reservoir activity	29/3675	53/12013	0.000216298200286233	0.00338108239394797	101294598/101302532/101303299/101314256/101300318/101303874/101293561/101294253/101310220/101307799/101314828/105349239/101303889/101313391/101313962/101301948/105352156/101310522/101311635/101313681/101300597/101300296/101314126/101312106/101293588/101301261/101294503/101297823/101311682	LOC101294598/LOC101302532/LOC101303299/LOC101314256/LOC101300318/LOC101303874/LOC101293561/LOC101294253/LOC101310220/LOC101307799/LOC101314828/LOC105349239/LOC101303889/LOC101313391/LOC101313962/LOC101301948/LOC105352156/LOC101310522/LOC101311635/LOC101313681/LOC101300597/LOC101300296/LOC101314126/LOC101312106/LOC101293588/LOC101301261/LOC101294503/LOC101297823/LOC101311682	29	8	101294598/101310220/101310522/101311635/101314126/101312106/101293588/101301261	21	101302532/101303299/101314256/101300318/101303874/101293561/101294253/101307799/101314828/105349239/101303889/101313391/101313962/101301948/105352156/101313681/101300597/101300296/101294503/101297823/101311682
MF	GO:0005507	copper ion binding	37/3675	74/12013	0.000360262237476937	0.00534989422653251	101302498/101299310/101292171/101310177/101309643/101303958/101295880/101299889/101310475/101304906/101298418/101296281/101314089/101306376/101305686/101293645/101291670/101291348/101294592/101305212/101300164/101291175/101298863/101300114/101292658/101311877/101299341/101291063/101299827/101314609/101307895/101298123/101313327/101304120/101299203/101306608/101307961	LOC101302498/LOC101299310/LOC101292171/LOC101310177/LOC101309643/LOC101303958/LOC101295880/LOC101299889/LOC101310475/LOC101304906/LOC101298418/LOC101296281/LOC101314089/LOC101306376/LOC101305686/LOC101293645/LOC101291670/LOC101291348/LOC101294592/LOC101305212/LOC101300164/LOC101291175/LOC101298863/LOC101300114/LOC101292658/LOC101311877/LOC101299341/LOC101291063/LOC101299827/LOC101314609/LOC101307…	37	15	101302498/101299310/101292171/101309643/101303958/101295880/101299889/101304906/101305686/101294592/101298863/101292658/101299341/101307895/101299203	22	101310177/101310475/101298418/101296281/101314089/101306376/101293645/101291670/101291348/101305212/101300164/101291175/101300114/101311877/101291063/101299827/101314609/101298123/101313327/101304120/101306608/101307961
MF	GO:0016702	oxidoreductase activity, acting on single donors with incorporation of molecular oxygen, incorporation of two atoms of oxygen	20/3675	34/12013	0.000591058567581253	0.00835925688436343	101293791/101310067/101315210/101301208/101301466/101296876/101300548/101296477/101297288/101311821/101301392/101310030/101302672/101293406/101302042/101302331/101294042/101299865/101311997/101311411	LOC101293791/LOC101310067/LOC101315210/LOC101301208/LOC101301466/LOC101296876/LOC101300548/LOC101296477/LOC101297288/LOC101311821/LOC101301392/LOC101310030/LOC101302672/LOC101293406/LOC101302042/LOC101302331/LOC101294042/LOC101299865/LOC101311997/LOC101311411	20	9	101301208/101296876/101300548/101311821/101301392/101310030/101302672/101293406/101311411	11	101293791/101310067/101315210/101301466/101296477/101297288/101302042/101302331/101294042/101299865/101311997
MF	GO:0016747	transferase activity, transferring acyl groups other than amino-acyl groups	66/3675	154/12013	0.000805829713050382	0.0108787011261802	101310430/101296100/101293941/101301154/101313067/101299025/101315156/101296610/101298450/101297615/101298438/101298729/101301468/101307579/101295386/101294781/101295412/101313050/101315202/101311639/101298249/101298535/101292459/101303405/101309701/105349475/101313401/101314983/101292960/101312957/101307156/101291593/101302647/101290948/101304656/101314501/101303903/101292765/101291001/101312645…	LOC101310430/LOC101296100/LOC101293941/LOC101301154/LOC101313067/LOC101299025/LOC101315156/LOC101296610/LOC101298450/LOC101297615/LOC101298438/LOC101298729/LOC101301468/LOC101307579/LOC101295386/LOC101294781/LOC101295412/LOC101313050/LOC101315202/LOC101311639/LOC101298249/LOC101298535/LOC101292459/LOC101303405/LOC101309701/LOC105349475/LOC101313401/LOC101314983/LOC101292960/LOC101312957/LOC101307…	66	32	101310430/101296100/101293941/101301154/101313067/101298438/101298729/101295386/101298249/101298535/101292459/101303405/101314983/101312957/101307156/101291593/101304656/101303903/101312645/101314164/101307974/101292954/101299593/101303105/101300741/101291444/101309670/105352730/101299346/101313270/101299052/101311451	34	101299025/101315156/101296610/101298450/101297615/101301468/101307579/101294781/101295412/101313050/101315202/101311639/101309701/105349475/101313401/101292960/101302647/101290948/101314501/101292765/101291001/101314159/101314370/101314961/101298735/101313029/101313171/101311519/105352444/101302933/101308505/101296483/101295361/101297932
MF	GO:0005509	calcium ion binding	65/3675	154/12013	0.00141060374516281	0.018215187491885	101313777/101295534/101304507/101304632/101313351/101297640/101298164/101303028/101302850/101302520/101291863/101292783/101294184/101307100/101292190/101294266/101293410/101296538/101308034/101293673/101314271/101297875/101312944/101314444/101306735/101299505/101301110/101311830/101307267/101297712/101313141/101304079/101302652/101310240/101309628/105350623/101310856/101308877/105350439/101315062…	LOC101313777/LOC101295534/LOC101304507/LOC101304632/LOC101313351/LOC101297640/LOC101298164/LOC101303028/LOC101302850/LOC101302520/LOC101291863/LOC101292783/LOC101294184/LOC101307100/LOC101292190/LOC101294266/LOC101293410/LOC101296538/LOC101308034/LOC101293673/LOC101314271/LOC101297875/LOC101312944/LOC101314444/LOC101306735/LOC101299505/LOC101301110/LOC101311830/LOC101307267/LOC101297712/LOC101313…	65	36	101313777/101295534/101304632/101297640/101298164/101303028/101302850/101302520/101291863/101292783/101307100/101292190/101293410/101296538/101297875/101306735/101299505/101301110/101307267/101297712/101310240/105350623/101310856/105350439/101294158/101305690/101313705/101296545/101309501/101296736/101313108/101314065/105351659/101298131/101294150/101292012	29	101304507/101313351/101294184/101294266/101308034/101293673/101314271/101312944/101314444/101311830/101313141/101304079/101302652/101309628/101308877/101315062/101293976/101295526/101296333/101297049/101302633/101291324/101313483/101296230/101313317/101295025/101294531/101307708/101300617
MF	GO:0016746	transferase activity, transferring acyl groups	78/3675	191/12013	0.00157445748377391	0.0188148395899132	101310430/101296100/101306899/101293941/101301154/101313067/101299025/101315156/101296610/101314462/101297770/101298450/101297615/101294901/101298438/101299381/101298729/101301468/101307579/101308598/101295386/101294781/101295412/101313050/101315202/101311639/101298249/101298535/101292459/101303405/101309701/105349475/101313401/101314983/101291684/101292960/101312957/101302351/101307156/101291593…	LOC101310430/LOC101296100/LOC101306899/LOC101293941/LOC101301154/LOC101313067/LOC101299025/LOC101315156/LOC101296610/LOC101314462/LOC101297770/LOC101298450/LOC101297615/LOC101294901/LOC101298438/LOC101299381/LOC101298729/LOC101301468/LOC101307579/LOC101308598/LOC101295386/LOC101294781/LOC101295412/LOC101313050/LOC101315202/LOC101311639/LOC101298249/LOC101298535/LOC101292459/LOC101303405/LOC101309…	78	35	101310430/101296100/101306899/101293941/101301154/101313067/101314462/101294901/101298438/101298729/101295386/101298249/101298535/101292459/101303405/101314983/101312957/101307156/101291593/101304656/101303903/101312645/101314164/101307974/101292954/101299593/101303105/101300741/101291444/101309670/105352730/101299346/101313270/101299052/101311451	43	101299025/101315156/101296610/101297770/101298450/101297615/101299381/101301468/101307579/101308598/101294781/101295412/101313050/101315202/101311639/101309701/105349475/101313401/101291684/101292960/101302351/101302647/101290948/101314501/101292765/101291001/101290876/101314159/101314370/101308461/101314961/101298735/101313029/101313171/101311519/101307029/105352444/101302933/101308505/101311198…
MF	GO:0051213	dioxygenase activity	20/3675	36/12013	0.00158374070622165	0.0188148395899132	101293791/101310067/101315210/101301208/101301466/101296876/101300548/101296477/101297288/101311821/101301392/101310030/101302672/101293406/101302042/101302331/101294042/101299865/101311997/101311411	LOC101293791/LOC101310067/LOC101315210/LOC101301208/LOC101301466/LOC101296876/LOC101300548/LOC101296477/LOC101297288/LOC101311821/LOC101301392/LOC101310030/LOC101302672/LOC101293406/LOC101302042/LOC101302331/LOC101294042/LOC101299865/LOC101311997/LOC101311411	20	9	101301208/101296876/101300548/101311821/101301392/101310030/101302672/101293406/101311411	11	101293791/101310067/101315210/101301466/101296477/101297288/101302042/101302331/101294042/101299865/101311997
MF	GO:0016887	ATPase activity	72/3675	176/12013	0.00220725658467794	0.0252136617557441	101290884/101313784/101293261/101291248/101307408/101307483/101309993/101312514/101307196/101302291/101306338/101292560/101290712/105351353/101312280/101309781/101299676/105349911/101294555/101310890/101302270/101315162/101314054/101313609/101306620/101302434/101305966/101313640/101298977/101312162/101311221/101313249/101293719/101295128/101292278/101299452/105353143/101302012/101313213/101309322…	LOC101290884/LOC101313784/LOC101293261/LOC101291248/LOC101307408/LOC101307483/LOC101309993/LOC101312514/LOC101307196/LOC101302291/LOC101306338/LOC101292560/LOC101290712/LOC105351353/LOC101312280/LOC101309781/LOC101299676/LOC105349911/LOC101294555/LOC101310890/LOC101302270/LOC101315162/LOC101314054/LOC101313609/LOC101306620/LOC101302434/LOC101305966/LOC101313640/LOC101298977/LOC101312162/LOC101311…	72	24	101293261/101307408/101312514/101292560/105351353/101312280/101299676/105349911/101302434/101293719/101302012/101309322/101312432/101294844/101292570/101314278/101302805/101293405/101309527/101305669/101313352/101301456/101301119/101312963	48	101290884/101313784/101291248/101307483/101309993/101307196/101302291/101306338/101290712/101309781/101294555/101310890/101302270/101315162/101314054/101313609/101306620/101305966/101313640/101298977/101312162/101311221/101313249/101295128/101292278/101299452/105353143/101313213/101305342/101308239/101299826/101310611/101294260/101304822/101297170/101306325/101300123/101293422/101299838/101299972…
MF	GO:0043565	sequence-specific DNA binding	70/3675	172/12013	0.00294010632543704	0.0323411695798075	101314818/101297319/101292708/101304412/101307359/101314661/101301660/101307517/101293580/101292391/101296019/101307337/101293392/101307732/101303726/101304589/101301133/101313293/101304080/101312733/101302160/101291161/101298976/101292119/101295677/101297199/101304921/105349828/101299415/101309384/101293647/101293115/101295163/101295510/101298971/101307803/101302035/101315273/101301598/101300210…	LOC101314818/LOC101297319/LOC101292708/LOC101304412/LOC101307359/LOC101314661/LOC101301660/LOC101307517/LOC101293580/LOC101292391/LOC101296019/LOC101307337/LOC101293392/LOC101307732/LOC101303726/LOC101304589/LOC101301133/LOC101313293/LOC101304080/LOC101312733/LOC101302160/LOC101291161/LOC101298976/LOC101292119/LOC101295677/LOC101297199/LOC101304921/LOC105349828/LOC101299415/LOC101309384/LOC101293…	70	45	101314818/101297319/101307359/101314661/101301660/101307517/101293580/101292391/101307337/101293392/101307732/101304589/101301133/101304080/101302160/101298976/101297199/101304921/105349828/101299415/101293647/101293115/101295163/101295510/101298971/101302035/101315273/101301598/101300210/101310739/101311616/101295459/101305151/101298075/101294882/101308004/101302650/101295568/101308483/101304426…	25	101292708/101304412/101296019/101303726/101313293/101312733/101291161/101292119/101295677/101309384/101307803/101297896/101296583/101307333/101306674/101311435/101307027/101312284/101299520/101301353/101297653/105350459/101307611/101314152/101314893
MF	GO:0004568	chitinase activity	8/3675	11/12013	0.00489280727669177	0.0518987057563377	101304907/101291199/101290830/101292276/101299523/101294711/101304612/101315219	LOC101304907/LOC101291199/LOC101290830/LOC101292276/LOC101299523/LOC101294711/LOC101304612/LOC101315219	8	6	101304907/101291199/101290830/101292276/101294711/101304612	2	101299523/101315219
MF	GO:0004252	serine-type endopeptidase activity	32/3675	71/12013	0.00696528323041595	0.0713341075666737	101292216/101313186/101295517/101292508/101296397/101293474/101291341/101290716/101307747/101302380/101299676/101300497/101298587/101295137/101311820/101307281/101299719/101314621/101295000/101302740/101306788/105350114/101301621/101291223/101304358/101291925/101298936/101309492/101292107/101311716/101309880/105351456	LOC101292216/LOC101313186/LOC101295517/LOC101292508/LOC101296397/LOC101293474/LOC101291341/LOC101290716/LOC101307747/LOC101302380/LOC101299676/LOC101300497/LOC101298587/LOC101295137/LOC101311820/LOC101307281/LOC101299719/LOC101314621/LOC101295000/LOC101302740/LOC101306788/LOC105350114/LOC101301621/LOC101291223/LOC101304358/LOC101291925/LOC101298936/LOC101309492/LOC101292107/LOC101311716/LOC101309…	32	6	101295517/101296397/101290716/101299676/101314621/101311716	26	101292216/101313186/101292508/101293474/101291341/101307747/101302380/101300497/101298587/101295137/101311820/101307281/101299719/101295000/101302740/101306788/105350114/101301621/101291223/101304358/101291925/101298936/101309492/101292107/101309880/105351456
MF	GO:0098772	molecular function regulator	54/3675	132/12013	0.00733035387386475	0.072570503351261	101308128/101306089/101313085/101291528/101291827/101294622/101308418/101315277/101298533/101299649/101295536/101302008/101308158/101304394/101308805/101313901/101307835/101295232/101311252/101297874/101302299/101302459/101292029/101302992/101300055/101298749/101312322/101294778/101302871/101307866/101308889/101307195/101314613/101290946/101314629/101307439/101300097/101297929/101300660/101299805…	LOC101308128/LOC101306089/LOC101313085/LOC101291528/LOC101291827/LOC101294622/LOC101308418/LOC101315277/LOC101298533/LOC101299649/LOC101295536/LOC101302008/LOC101308158/LOC101304394/LOC101308805/LOC101313901/LOC101307835/LOC101295232/LOC101311252/LOC101297874/LOC101302299/LOC101302459/LOC101292029/LOC101302992/LOC101300055/LOC101298749/LOC101312322/LOC101294778/LOC101302871/LOC101307866/LOC101308…	54	31	101308128/101306089/101313085/101291528/101291827/101294622/101308418/101315277/101298533/101295536/101302008/101308158/101307835/101295232/101311252/101302299/101302992/101300055/101312322/101294778/101302871/101308889/101297929/101299805/105353248/101293377/101300386/101302587/105351611/101312980/101292205	23	101299649/101304394/101308805/101313901/101297874/101302459/101292029/101298749/101307866/101307195/101314613/101290946/101314629/101307439/101300097/101300660/101309866/101301086/101307950/101293974/101302349/101308973/101292611
MF	GO:0005342	organic acid transmembrane transporter activity	12/3675	21/12013	0.0102826016219301	0.0912301366503419	101297009/101299963/101303098/101312129/101312010/101304657/101308349/101305793/101309639/101309830/101308053/101305251	LOC101297009/LOC101299963/LOC101303098/LOC101312129/LOC101312010/LOC101304657/LOC101308349/LOC101305793/LOC101309639/LOC101309830/LOC101308053/LOC101305251	12	4	101297009/101312129/101304657/101305793	8	101299963/101303098/101312010/101308349/101309639/101309830/101308053/101305251
MF	GO:0015171	amino acid transmembrane transporter activity	12/3675	21/12013	0.0102826016219301	0.0912301366503419	101297009/101299963/101303098/101312129/101312010/101304657/101308349/101305793/101309639/101309830/101308053/101305251	LOC101297009/LOC101299963/LOC101303098/LOC101312129/LOC101312010/LOC101304657/LOC101308349/LOC101305793/LOC101309639/LOC101309830/LOC101308053/LOC101305251	12	4	101297009/101312129/101304657/101305793	8	101299963/101303098/101312010/101308349/101309639/101309830/101308053/101305251
MF	GO:0046943	carboxylic acid transmembrane transporter activity	12/3675	21/12013	0.0102826016219301	0.0912301366503419	101297009/101299963/101303098/101312129/101312010/101304657/101308349/101305793/101309639/101309830/101308053/101305251	LOC101297009/LOC101299963/LOC101303098/LOC101312129/LOC101312010/LOC101304657/LOC101308349/LOC101305793/LOC101309639/LOC101309830/LOC101308053/LOC101305251	12	4	101297009/101312129/101304657/101305793	8	101299963/101303098/101312010/101308349/101309639/101309830/101308053/101305251
MF	GO:0016638	oxidoreductase activity, acting on the CH-NH2 group of donors	8/3675	12/12013	0.0107510262045857	0.0912301366503419	101309643/101303958/101309397/101298418/101305686/101308733/101307895/101298123	LOC101309643/LOC101303958/LOC101309397/LOC101298418/LOC101305686/LOC101308733/LOC101307895/LOC101298123	8	6	101309643/101303958/101309397/101305686/101308733/101307895	2	101298418/101298123
MF	GO:0048038	quinone binding	8/3675	12/12013	0.0107510262045857	0.0912301366503419	101309643/101303958/101306547/101298418/101305686/101307895/101298123/10251589	LOC101309643/LOC101303958/LOC101306547/LOC101298418/LOC101305686/LOC101307895/LOC101298123/ndhH	8	5	101309643/101303958/101306547/101305686/101307895	3	101298418/101298123/10251589
MF	GO:0030234	enzyme regulator activity	46/3675	112/12013	0.0116413030612447	0.096040750255269	101308128/101306089/101313085/101291528/101291827/101308418/101315277/101298533/101295536/101302008/101308158/101308805/101313901/101307835/101295232/101311252/101297874/101302299/101292029/101300055/101298749/101312322/101294778/101302871/101307866/101308889/101307195/101290946/101314629/101300097/101297929/101299805/101309866/101301086/105353248/101293377/101300386/101307950/101302587/105351611…	LOC101308128/LOC101306089/LOC101313085/LOC101291528/LOC101291827/LOC101308418/LOC101315277/LOC101298533/LOC101295536/LOC101302008/LOC101308158/LOC101308805/LOC101313901/LOC101307835/LOC101295232/LOC101311252/LOC101297874/LOC101302299/LOC101292029/LOC101300055/LOC101298749/LOC101312322/LOC101294778/LOC101302871/LOC101307866/LOC101308889/LOC101307195/LOC101290946/LOC101314629/LOC101300097/LOC101297…	46	29	101308128/101306089/101313085/101291528/101291827/101308418/101315277/101298533/101295536/101302008/101308158/101307835/101295232/101311252/101302299/101300055/101312322/101294778/101302871/101308889/101297929/101299805/105353248/101293377/101300386/101302587/105351611/101312980/101292205	17	101308805/101313901/101297874/101292029/101298749/101307866/101307195/101290946/101314629/101300097/101309866/101301086/101307950/101293974/101302349/101308973/101292611
MF	GO:0008194	UDP-glycosyltransferase activity	37/3675	87/12013	0.0119947337140026	0.0962820517042912	101313949/101294176/101301269/101295953/101302962/101303518/101314532/101306551/101311714/101307203/101311917/101308596/101307491/101313825/101291950/101300237/101304206/101293100/101299223/101292871/101291654/101294934/101314092/105349599/101315010/101313783/101296894/101298059/101299045/101298794/105352951/101294344/101312182/101306372/101304037/101293708/101295215	LOC101313949/LOC101294176/LOC101301269/LOC101295953/LOC101302962/LOC101303518/LOC101314532/LOC101306551/LOC101311714/LOC101307203/LOC101311917/LOC101308596/LOC101307491/LOC101313825/LOC101291950/LOC101300237/LOC101304206/LOC101293100/LOC101299223/LOC101292871/LOC101291654/LOC101294934/LOC101314092/LOC105349599/LOC101315010/LOC101313783/LOC101296894/LOC101298059/LOC101299045/LOC101298794/LOC105352…	37	16	101313949/101294176/101301269/101295953/101303518/101314532/101311714/101311917/101307491/101313825/101294934/101314092/101315010/101296894/101298794/101306372	21	101302962/101306551/101307203/101308596/101291950/101300237/101304206/101293100/101299223/101292871/101291654/105349599/101313783/101298059/101299045/105352951/101294344/101312182/101304037/101293708/101295215
MF	GO:0016759	cellulose synthase activity	13/3675	24/12013	0.0135897215889851	0.103490956716117	101294176/101295953/101314532/101311917/101314092/101315010/101313783/101296894/101299045/101294344/101304037/101293708/101295215	LOC101294176/LOC101295953/LOC101314532/LOC101311917/LOC101314092/LOC101315010/LOC101313783/LOC101296894/LOC101299045/LOC101294344/LOC101304037/LOC101293708/LOC101295215	13	7	101294176/101295953/101314532/101311917/101314092/101315010/101296894	6	101313783/101299045/101294344/101304037/101293708/101295215
MF	GO:0016760	cellulose synthase (UDP-forming) activity	13/3675	24/12013	0.0135897215889851	0.103490956716117	101294176/101295953/101314532/101311917/101314092/101315010/101313783/101296894/101299045/101294344/101304037/101293708/101295215	LOC101294176/LOC101295953/LOC101314532/LOC101311917/LOC101314092/LOC101315010/LOC101313783/LOC101296894/LOC101299045/LOC101294344/LOC101304037/LOC101293708/LOC101295215	13	7	101294176/101295953/101314532/101311917/101314092/101315010/101296894	6	101313783/101299045/101294344/101304037/101293708/101295215
MF	GO:0050662	coenzyme binding	108/3675	296/12013	0.0162182621818921	0.118844566138388	101311715/101293036/101297773/101303820/101313461/101303983/101309193/101300377/101300898/101302306/101313166/101298864/101308190/101294194/101292251/105352967/101292916/101296726/101294538/101293459/101315168/101310722/101302076/101309304/101299368/101301564/101313158/101306251/101294246/101306416/101297400/101306541/101314636/101293488/101309587/101309015/101292447/101310544/101292737/105352874…	LOC101311715/LOC101293036/LOC101297773/LOC101303820/LOC101313461/LOC101303983/LOC101309193/LOC101300377/LOC101300898/LOC101302306/LOC101313166/LOC101298864/LOC101308190/LOC101294194/LOC101292251/LOC105352967/LOC101292916/LOC101296726/LOC101294538/LOC101293459/LOC101315168/CGS/LOC101302076/LOC101309304/LOC101299368/LOC101301564/LOC101313158/LOC101306251/LOC101294246/LOC101306416/LOC101297400/LOC10…	108	60	101311715/101293036/101297773/101303820/101313461/101303983/101309193/101300898/101302306/101313166/101308190/101294194/101292251/101292916/101296726/101310722/101302076/101309304/101299368/101301564/101313158/101294246/101297400/101306541/101314636/101293488/101309015/101292447/101292737/101309483/101292991/101295400/101302179/101310196/101308049/101307853/101300086/101312525/101312817/101302014…	48	101300377/101298864/105352967/101294538/101293459/101315168/101306251/101306416/101309587/101310544/105352874/101312911/101306850/101313276/101311523/101299562/101296427/101297977/101311808/101315020/101291545/101295069/101310343/101309881/101307514/101311473/101309364/101294627/101314217/101295454/101306399/101300089/101292787/101298101/101314251/101291843/101293749/101310247/101294830/101307096…
MF	GO:0008514	organic anion transmembrane transporter activity	12/3675	22/12013	0.0164061522278582	0.118844566138388	101297009/101299963/101303098/101312129/101312010/101304657/101308349/101305793/101309639/101309830/101308053/101305251	LOC101297009/LOC101299963/LOC101303098/LOC101312129/LOC101312010/LOC101304657/LOC101308349/LOC101305793/LOC101309639/LOC101309830/LOC101308053/LOC101305251	12	4	101297009/101312129/101304657/101305793	8	101299963/101303098/101312010/101308349/101309639/101309830/101308053/101305251
MF	GO:0035251	UDP-glucosyltransferase activity	20/3675	43/12013	0.0201812537500505	0.142710294375357	101313949/101294176/101295953/101314532/101311917/101313825/101291950/101292871/101291654/101314092/101315010/101313783/101296894/101299045/101298794/101294344/101306372/101304037/101293708/101295215	LOC101313949/LOC101294176/LOC101295953/LOC101314532/LOC101311917/LOC101313825/LOC101291950/LOC101292871/LOC101291654/LOC101314092/LOC101315010/LOC101313783/LOC101296894/LOC101299045/LOC101298794/LOC101294344/LOC101306372/LOC101304037/LOC101293708/LOC101295215	20	11	101313949/101294176/101295953/101314532/101311917/101313825/101314092/101315010/101296894/101298794/101306372	9	101291950/101292871/101291654/101313783/101299045/101294344/101304037/101293708/101295215
MF	GO:0016903	oxidoreductase activity, acting on the aldehyde or oxo group of donors	12/3675	23/12013	0.0249120198696176	0.17206674189015	101315116/101302076/101304611/101314535/101292991/101298701/101310196/101307033/101296227/101296006/105353284/101301786	LOC101315116/LOC101302076/LOC101304611/LOC101314535/LOC101292991/LOC101298701/LOC101310196/LOC101307033/LOC101296227/LOC101296006/LOC105353284/LOC101301786	12	6	101302076/101292991/101298701/101310196/101307033/105353284	6	101315116/101304611/101314535/101296227/101296006/101301786
MF	GO:0016684	oxidoreductase activity, acting on peroxide as acceptor	35/3675	86/12013	0.0293319952100427	0.19313791954767	101310043/101300728/101296497/101308709/105350727/101310622/101307219/101315430/101305841/101314499/101310548/101294470/101293746/101306995/101297674/101303510/101306915/101304986/101297323/101292401/101311779/101313234/101300236/101301628/101296138/101291128/105350009/101310392/101299604/101313615/101306218/101293677/101309303/101291715/101307282	LOC101310043/LOC101300728/LOC101296497/LOC101308709/LOC105350727/LOC101310622/LOC101307219/LOC101315430/LOC101305841/LOC101314499/LOC101310548/LOC101294470/LOC101293746/LOC101306995/LOC101297674/LOC101303510/LOC101306915/LOC101304986/LOC101297323/LOC101292401/LOC101311779/LOC101313234/LOC101300236/LOC101301628/LOC101296138/LOC101291128/LOC105350009/LOC101310392/LOC101299604/LOC101313615/LOC101306…	35	24	101310043/101300728/101296497/101308709/101310622/101307219/101315430/101305841/101310548/101294470/101306995/101303510/101306915/101304986/101297323/101311779/101313234/101300236/101301628/101296138/101291128/101310392/101293677/101291715	11	105350727/101314499/101293746/101297674/101292401/105350009/101299604/101313615/101306218/101309303/101307282
MF	GO:0042626	ATPase activity, coupled to transmembrane movement of substances	30/3675	72/12013	0.0299136171689994	0.19313791954767	101290884/101313784/101293261/101307483/101309993/101307196/101290712/101294555/101302270/101306620/101311221/101299452/105353143/101302012/101308239/101299826/101312432/101294844/101302805/101297170/101306325/101293422/101299972/101303858/101309527/101313352/101301989/105351347/101302273/101301119	LOC101290884/LOC101313784/LOC101293261/LOC101307483/LOC101309993/LOC101307196/LOC101290712/LOC101294555/LOC101302270/LOC101306620/LOC101311221/LOC101299452/LOC105353143/LOC101302012/LOC101308239/LOC101299826/LOC101312432/LOC101294844/LOC101302805/LOC101297170/LOC101306325/LOC101293422/LOC101299972/LOC101303858/LOC101309527/LOC101313352/LOC101301989/LOC105351347/LOC101302273/LOC101301119	30	8	101293261/101302012/101312432/101294844/101302805/101309527/101313352/101301119	22	101290884/101313784/101307483/101309993/101307196/101290712/101294555/101302270/101306620/101311221/101299452/105353143/101308239/101299826/101297170/101306325/101293422/101299972/101303858/101301989/105351347/101302273
MF	GO:0043492	ATPase activity, coupled to movement of substances	30/3675	72/12013	0.0299136171689994	0.19313791954767	101290884/101313784/101293261/101307483/101309993/101307196/101290712/101294555/101302270/101306620/101311221/101299452/105353143/101302012/101308239/101299826/101312432/101294844/101302805/101297170/101306325/101293422/101299972/101303858/101309527/101313352/101301989/105351347/101302273/101301119	LOC101290884/LOC101313784/LOC101293261/LOC101307483/LOC101309993/LOC101307196/LOC101290712/LOC101294555/LOC101302270/LOC101306620/LOC101311221/LOC101299452/LOC105353143/LOC101302012/LOC101308239/LOC101299826/LOC101312432/LOC101294844/LOC101302805/LOC101297170/LOC101306325/LOC101293422/LOC101299972/LOC101303858/LOC101309527/LOC101313352/LOC101301989/LOC105351347/LOC101302273/LOC101301119	30	8	101293261/101302012/101312432/101294844/101302805/101309527/101313352/101301119	22	101290884/101313784/101307483/101309993/101307196/101290712/101294555/101302270/101306620/101311221/101299452/105353143/101308239/101299826/101297170/101306325/101293422/101299972/101303858/101301989/105351347/101302273
MF	GO:0004601	peroxidase activity	34/3675	84/12013	0.0340886726926983	0.215411399781519	101310043/101300728/101296497/101308709/105350727/101310622/101307219/101315430/101305841/101314499/101310548/101294470/101293746/101306995/101297674/101303510/101306915/101304986/101297323/101292401/101311779/101313234/101300236/101301628/101296138/101291128/105350009/101310392/101299604/101313615/101306218/101293677/101309303/101307282	LOC101310043/LOC101300728/LOC101296497/LOC101308709/LOC105350727/LOC101310622/LOC101307219/LOC101315430/LOC101305841/LOC101314499/LOC101310548/LOC101294470/LOC101293746/LOC101306995/LOC101297674/LOC101303510/LOC101306915/LOC101304986/LOC101297323/LOC101292401/LOC101311779/LOC101313234/LOC101300236/LOC101301628/LOC101296138/LOC101291128/LOC105350009/LOC101310392/LOC101299604/LOC101313615/LOC101306…	34	23	101310043/101300728/101296497/101308709/101310622/101307219/101315430/101305841/101310548/101294470/101306995/101303510/101306915/101304986/101297323/101311779/101313234/101300236/101301628/101296138/101291128/101310392/101293677	11	105350727/101314499/101293746/101297674/101292401/105350009/101299604/101313615/101306218/101309303/101307282
MF	GO:0022857	transmembrane transporter activity	165/3675	479/12013	0.0355224366931575	0.219795077038912	101303816/101290884/101298049/101292357/101313784/101293261/101294828/101312997/101303013/101292884/101299434/101307483/101309993/101301522/101299200/101302850/101307196/101303895/101314615/101295209/101312124/101293844/101295900/101312907/101294576/101302668/101306791/101297009/101313741/101294228/101296978/101290712/101294602/101301941/101309133/101302479/101301249/101314704/101311547/101294555…	LOC101303816/LOC101290884/LOC101298049/LOC101292357/LOC101313784/LOC101293261/LOC101294828/LOC101312997/LOC101303013/LOC101292884/LOC101299434/LOC101307483/LOC101309993/LOC101301522/LOC101299200/LOC101302850/LOC101307196/LOC101303895/LOC101314615/LOC101295209/LOC101312124/LOC101293844/LOC101295900/LOC101312907/LOC101294576/LOC101302668/LOC101306791/LOC101297009/LOC101313741/LOC101294228/LOC101296…	165	54	101293261/101294828/101312997/101302850/101303895/101314615/101297009/101294228/101296978/101301249/101312841/101299290/101312623/101312129/101295467/101294137/101305308/105352854/101310186/101311224/101304657/101299863/101303851/101293859/101302012/101305793/101314075/101302071/101308782/101304867/101291604/101294824/101307839/101312432/101294844/101308225/101312628/101302892/101302805/101298527…	111	101303816/101290884/101298049/101292357/101313784/101303013/101292884/101299434/101307483/101309993/101301522/101299200/101307196/101295209/101312124/101293844/101295900/101312907/101294576/101302668/101306791/101313741/101290712/101294602/101301941/101309133/101302479/101314704/101311547/101294555/101299963/101293299/101299724/101308972/101302270/101293558/101300895/101298055/101294145/101293268…
MF	GO:0015238	drug transmembrane transporter activity	25/3675	59/12013	0.0364455492958266	0.220904655935929	101292884/101295900/101294576/101301941/101301249/101308290/101295467/101305308/101308430/101310647/101299863/101308140/101298536/101310356/101300145/101296537/101302308/101306362/101304620/101301826/101302759/101295671/101307496/101307790/101303985	LOC101292884/LOC101295900/LOC101294576/LOC101301941/LOC101301249/LOC101308290/LOC101295467/LOC101305308/LOC101308430/LOC101310647/LOC101299863/LOC101308140/LOC101298536/LOC101310356/LOC101300145/LOC101296537/LOC101302308/LOC101306362/LOC101304620/LOC101301826/LOC101302759/LOC101295671/LOC101307496/LOC101307790/LOC101303985	25	7	101301249/101295467/101305308/101299863/101301826/101295671/101303985	18	101292884/101295900/101294576/101301941/101308290/101308430/101310647/101308140/101298536/101310356/101300145/101296537/101302308/101306362/101304620/101302759/101307496/101307790
MF	GO:0004506	squalene monooxygenase activity	7/3675	12/12013	0.0426958876299306	0.234827381964618	101311715/101313461/101313166/101315020/101312586/101312297/101306514	LOC101311715/LOC101313461/LOC101313166/LOC101315020/LOC101312586/LOC101312297/LOC101306514	7	6	101311715/101313461/101313166/101312586/101312297/101306514	1	101315020
MF	GO:0004866	endopeptidase inhibitor activity	7/3675	12/12013	0.0426958876299306	0.234827381964618	101302008/101295232/101302299/101302871/101293377/101302587/105351611	LOC101302008/LOC101295232/LOC101302299/LOC101302871/LOC101293377/LOC101302587/LOC105351611	7	7	101302008/101295232/101302299/101302871/101293377/101302587/105351611	0
MF	GO:0030414	peptidase inhibitor activity	7/3675	12/12013	0.0426958876299306	0.234827381964618	101302008/101295232/101302299/101302871/101293377/101302587/105351611	LOC101302008/LOC101295232/LOC101302299/LOC101302871/LOC101293377/LOC101302587/LOC105351611	7	7	101302008/101295232/101302299/101302871/101293377/101302587/105351611	0
MF	GO:0061134	peptidase regulator activity	7/3675	12/12013	0.0426958876299306	0.234827381964618	101302008/101295232/101302299/101302871/101293377/101302587/105351611	LOC101302008/LOC101295232/LOC101302299/LOC101302871/LOC101293377/LOC101302587/LOC105351611	7	7	101302008/101295232/101302299/101302871/101293377/101302587/105351611	0
MF	GO:0061135	endopeptidase regulator activity	7/3675	12/12013	0.0426958876299306	0.234827381964618	101302008/101295232/101302299/101302871/101293377/101302587/105351611	LOC101302008/LOC101295232/LOC101302299/LOC101302871/LOC101293377/LOC101302587/LOC105351611	7	7	101302008/101295232/101302299/101302871/101293377/101302587/105351611	0
MF	GO:0050660	flavin adenine dinucleotide binding	40/3675	103/12013	0.0451693573051034	0.240158051736592	101311715/101313461/101309193/101300377/101302306/101313166/101298864/101296726/101294538/101299368/101294246/101306416/101312911/101309483/101306850/101313276/101295400/101315020/101309881/101307853/101300086/101312525/101294627/101302014/101312586/101312297/101306399/101296440/101291498/101300089/101312813/101306514/101294830/101303901/101295539/101307872/101299144/101304651/101306997/101295982	LOC101311715/LOC101313461/LOC101309193/LOC101300377/LOC101302306/LOC101313166/LOC101298864/LOC101296726/LOC101294538/LOC101299368/LOC101294246/LOC101306416/LOC101312911/LOC101309483/LOC101306850/YUC1/LOC101295400/LOC101315020/LOC101309881/LOC101307853/LOC101300086/LOC101312525/LOC101294627/LOC101302014/LOC101312586/LOC101312297/LOC101306399/LOC101296440/LOC101291498/YUC3/LOC101312813/LOC101306514…	40	23	101311715/101313461/101309193/101302306/101313166/101296726/101299368/101294246/101309483/101295400/101307853/101300086/101312525/101302014/101312586/101312297/101296440/101291498/101312813/101306514/101295539/101307872/101306997	17	101300377/101298864/101294538/101306416/101312911/101306850/101313276/101315020/101309881/101294627/101306399/101300089/101294830/101303901/101299144/101304651/101295982
MF	GO:0016620	oxidoreductase activity, acting on the aldehyde or oxo group of donors, NAD or NADP as acceptor	9/3675	17/12013	0.0452823262533642	0.240158051736592	101315116/101302076/101304611/101314535/101292991/101310196/101307033/101296006/101301786	LOC101315116/LOC101302076/LOC101304611/LOC101314535/LOC101292991/LOC101310196/LOC101307033/LOC101296006/LOC101301786	9	4	101302076/101292991/101310196/101307033	5	101315116/101304611/101314535/101296006/101301786
MF	GO:0010181	FMN binding	12/3675	25/12013	0.0507506179098321	0.264437430161757	101293036/101303983/101300898/101301564/101292447/101292737/101299562/101314217/101292787/101298101/101297812/101298400	LOC101293036/LOC101303983/LOC101300898/LOC101301564/LOC101292447/LOC101292737/LOC101299562/LOC101314217/LOC101292787/LOC101298101/LOC101297812/LOC101298400	12	7	101293036/101303983/101300898/101301564/101292447/101292737/101297812	5	101299562/101314217/101292787/101298101/101298400
MF	GO:0003968	RNA-directed 5'-3' RNA polymerase activity	6/3675	10/12013	0.0517691205789756	0.265093600206134	101302983/101311644/101302698/101291816/101296862/101296932	LOC101302983/LOC101311644/LOC101302698/LOC101291816/LOC101296862/LOC101296932	6	1	101296932	5	101302983/101311644/101302698/101291816/101296862
MF	GO:0016209	antioxidant activity	35/3675	90/12013	0.0569749837919407	0.286806274342481	101310043/101300728/101296497/101308709/105350727/101310622/101307219/101315430/101305841/101314499/101310548/101294470/101293746/101306995/101297674/101303510/101306915/101304986/101297323/101292401/101311779/101313234/101300236/101301628/101296138/101291128/105350009/101310392/101299604/101313615/101306218/101293677/101309303/101291715/101307282	LOC101310043/LOC101300728/LOC101296497/LOC101308709/LOC105350727/LOC101310622/LOC101307219/LOC101315430/LOC101305841/LOC101314499/LOC101310548/LOC101294470/LOC101293746/LOC101306995/LOC101297674/LOC101303510/LOC101306915/LOC101304986/LOC101297323/LOC101292401/LOC101311779/LOC101313234/LOC101300236/LOC101301628/LOC101296138/LOC101291128/LOC105350009/LOC101310392/LOC101299604/LOC101313615/LOC101306…	35	24	101310043/101300728/101296497/101308709/101310622/101307219/101315430/101305841/101310548/101294470/101306995/101303510/101306915/101304986/101297323/101311779/101313234/101300236/101301628/101296138/101291128/101310392/101293677/101291715	11	105350727/101314499/101293746/101297674/101292401/105350009/101299604/101313615/101306218/101309303/101307282
MF	GO:0015399	primary active transmembrane transporter activity	30/3675	76/12013	0.0615522594488664	0.298112675455685	101290884/101313784/101293261/101307483/101309993/101307196/101290712/101294555/101302270/101306620/101311221/101299452/105353143/101302012/101308239/101299826/101312432/101294844/101302805/101297170/101306325/101293422/101299972/101303858/101309527/101313352/101301989/105351347/101302273/101301119	LOC101290884/LOC101313784/LOC101293261/LOC101307483/LOC101309993/LOC101307196/LOC101290712/LOC101294555/LOC101302270/LOC101306620/LOC101311221/LOC101299452/LOC105353143/LOC101302012/LOC101308239/LOC101299826/LOC101312432/LOC101294844/LOC101302805/LOC101297170/LOC101306325/LOC101293422/LOC101299972/LOC101303858/LOC101309527/LOC101313352/LOC101301989/LOC105351347/LOC101302273/LOC101301119	30	8	101293261/101302012/101312432/101294844/101302805/101309527/101313352/101301119	22	101290884/101313784/101307483/101309993/101307196/101290712/101294555/101302270/101306620/101311221/101299452/105353143/101308239/101299826/101297170/101306325/101293422/101299972/101303858/101301989/105351347/101302273
MF	GO:0015405	P-P-bond-hydrolysis-driven transmembrane transporter activity	30/3675	76/12013	0.0615522594488664	0.298112675455685	101290884/101313784/101293261/101307483/101309993/101307196/101290712/101294555/101302270/101306620/101311221/101299452/105353143/101302012/101308239/101299826/101312432/101294844/101302805/101297170/101306325/101293422/101299972/101303858/101309527/101313352/101301989/105351347/101302273/101301119	LOC101290884/LOC101313784/LOC101293261/LOC101307483/LOC101309993/LOC101307196/LOC101290712/LOC101294555/LOC101302270/LOC101306620/LOC101311221/LOC101299452/LOC105353143/LOC101302012/LOC101308239/LOC101299826/LOC101312432/LOC101294844/LOC101302805/LOC101297170/LOC101306325/LOC101293422/LOC101299972/LOC101303858/LOC101309527/LOC101313352/LOC101301989/LOC105351347/LOC101302273/LOC101301119	30	8	101293261/101302012/101312432/101294844/101302805/101309527/101313352/101301119	22	101290884/101313784/101307483/101309993/101307196/101290712/101294555/101302270/101306620/101311221/101299452/105353143/101308239/101299826/101297170/101306325/101293422/101299972/101303858/101301989/105351347/101302273
MF	GO:0030599	pectinesterase activity	18/3675	42/12013	0.0622322756843518	0.298112675455685	101306089/101313085/101291528/101291827/101315277/101311252/101296228/101300055/101298749/101294778/101307195/101297929/101301500/101309866/101300386/105352879/101302349/101292205	LOC101306089/LOC101313085/LOC101291528/LOC101291827/LOC101315277/LOC101311252/LOC101296228/LOC101300055/LOC101298749/LOC101294778/LOC101307195/LOC101297929/LOC101301500/LOC101309866/LOC101300386/LOC105352879/LOC101302349/LOC101292205	18	12	101306089/101313085/101291528/101291827/101315277/101311252/101300055/101294778/101297929/101301500/101300386/101292205	6	101296228/101298749/101307195/101309866/105352879/101302349
MF	GO:0017111	nucleoside-triphosphatase activity	107/3675	312/12013	0.0853769288034097	0.401072325269542	101290884/101313784/101298372/101293261/101291248/101307408/101307483/101309993/101308576/101312514/101307196/101302291/101294349/101306338/101292560/101290796/101290712/105351353/101297561/101312280/101309781/101299676/101291431/105349911/101313387/101294555/101293857/101291409/101311130/101313997/101310890/101302270/101315162/101305942/101309809/101314054/101313609/101306750/101306620/101310031…	LOC101290884/LOC101313784/LOC101298372/LOC101293261/LOC101291248/LOC101307408/LOC101307483/LOC101309993/LOC101308576/LOC101312514/LOC101307196/LOC101302291/LOC101294349/LOC101306338/LOC101292560/LOC101290796/LOC101290712/LOC105351353/LOC101297561/LOC101312280/LOC101309781/LOC101299676/LOC101291431/LOC105349911/LOC101313387/LOC101294555/LOC101293857/LOC101291409/LOC101311130/LOC101313997/LOC101310…	107	39	101298372/101293261/101307408/101312514/101292560/101290796/105351353/101297561/101312280/101299676/101291431/105349911/101313387/101311130/101309809/101306750/101310031/101302434/101303868/101293719/101309885/101302012/101309322/101307877/101312432/105353198/101294844/101292570/101314278/101302805/101297599/101293405/101304093/101309527/101305669/101313352/101301456/101301119/101312963	68	101290884/101313784/101291248/101307483/101309993/101308576/101307196/101302291/101294349/101306338/101290712/101309781/101294555/101293857/101291409/101313997/101310890/101302270/101315162/101305942/101314054/101313609/101306620/101305966/101313640/101298977/101312162/101297665/101311221/101313249/101305609/101308803/101295128/101312423/101292278/101300397/101299452/101292553/105353143/101298073…
MF	GO:0000287	magnesium ion binding	33/3675	87/12013	0.0864263596540428	0.401072325269542	101311878/101303820/101292561/101310344/101312317/101301569/101292251/101310390/101311104/101299584/101308465/101313114/101306541/101314636/101301453/101303103/101312825/101312536/105351117/101310864/101310779/10251527/101307487/101302683/101292163/101301279/101300962/101297281/101304451/101298436/101295187/101311730/101294251	LOC101311878/LOC101303820/LOC101292561/LOC101310344/LOC101312317/LOC101301569/LOC101292251/LOC101310390/LOC101311104/LOC101299584/LOC101308465/LOC101313114/LOC101306541/LOC101314636/LOC101301453/LOC101303103/LOC101312825/LOC101312536/LOC105351117/LOC101310864/LOC101310779/rbcL/LOC101307487/LOC101302683/LOC101292163/LOC101301279/LOC101300962/LOC101297281/LOC101304451/LOC101298436/LOC101295187/LOC1…	33	20	101311878/101303820/101292561/101310344/101292251/101310390/101311104/101308465/101313114/101306541/101314636/101301453/101312825/101312536/105351117/101292163/101297281/101304451/101298436/101295187	13	101312317/101301569/101299584/101303103/101310864/101310779/10251527/101307487/101302683/101301279/101300962/101311730/101294251
MF	GO:0008080	N-acetyltransferase activity	17/3675	41/12013	0.0917879238933511	0.419400206097312	101296100/101315156/101296610/101298535/101292459/101302647/101290948/101303903/101314159/101300741/101309670/101313270/101302933/101308505/101296483/101311451/101297932	LOC101296100/LOC101315156/LOC101296610/LOC101298535/LOC101292459/LOC101302647/LOC101290948/LOC101303903/LOC101314159/LOC101300741/LOC101309670/LOC101313270/LOC101302933/LOC101308505/LOC101296483/LOC101311451/LOC101297932	17	8	101296100/101298535/101292459/101303903/101300741/101309670/101313270/101311451	9	101315156/101296610/101302647/101290948/101314159/101302933/101308505/101296483/101297932
MF	GO:0016407	acetyltransferase activity	18/3675	44/12013	0.0948319473985207	0.426743763293343	101296100/101315156/101296610/101298535/101292459/101314983/101302647/101290948/101303903/101314159/101300741/101309670/101313270/101302933/101308505/101296483/101311451/101297932	LOC101296100/LOC101315156/LOC101296610/LOC101298535/LOC101292459/LOC101314983/LOC101302647/LOC101290948/LOC101303903/LOC101314159/LOC101300741/LOC101309670/LOC101313270/LOC101302933/LOC101308505/LOC101296483/LOC101311451/LOC101297932	18	9	101296100/101298535/101292459/101314983/101303903/101300741/101309670/101313270/101311451	9	101315156/101296610/101302647/101290948/101314159/101302933/101308505/101296483/101297932
MF	GO:0016160	amylase activity	7/3675	14/12013	0.101943093780554	0.451896997803351	101301523/101314099/101314271/101309359/101294256/101293932/101295025	LOC101301523/LOC101314099/LOC101314271/LOC101309359/LOC101294256/LOC101293932/LOC101295025	7	3	101301523/101309359/101294256	4	101314099/101314271/101293932/101295025
MF	GO:0016462	pyrophosphatase activity	109/3675	322/12013	0.11089434404556	0.481595247950939	101290884/101313784/101298372/101293261/101291248/101307408/101307483/101309993/101308576/101312514/101307196/101302291/101294349/101306338/101292560/101290796/101292393/101290712/105351353/101297561/101312280/101309781/101299676/101291431/105349911/101313387/101294555/101293857/101291409/101311130/101313997/101310890/101302270/101315162/101305942/101309809/101314054/101313609/101306750/101306620…	LOC101290884/LOC101313784/LOC101298372/LOC101293261/LOC101291248/LOC101307408/LOC101307483/LOC101309993/LOC101308576/LOC101312514/LOC101307196/LOC101302291/LOC101294349/LOC101306338/LOC101292560/LOC101290796/LOC101292393/LOC101290712/LOC105351353/LOC101297561/LOC101312280/LOC101309781/LOC101299676/LOC101291431/LOC105349911/LOC101313387/LOC101294555/LOC101293857/LOC101291409/LOC101311130/LOC101313…	109	40	101298372/101293261/101307408/101312514/101292560/101290796/105351353/101297561/101312280/101299676/101291431/105349911/101313387/101311130/101309809/101306750/101310031/101302434/101303868/101293719/101309885/101302012/101309322/101307877/101312432/105353198/101294844/101292570/101314278/101302805/101297599/101298436/101293405/101304093/101309527/101305669/101313352/101301456/101301119/101312963	69	101290884/101313784/101291248/101307483/101309993/101308576/101307196/101302291/101294349/101306338/101292393/101290712/101309781/101294555/101293857/101291409/101313997/101310890/101302270/101315162/101305942/101314054/101313609/101306620/101305966/101313640/101298977/101312162/101297665/101311221/101313249/101305609/101308803/101295128/101312423/101292278/101300397/101299452/101292553/105353143…
MF	GO:0016410	N-acyltransferase activity	17/3675	42/12013	0.111885764675471	0.481595247950939	101296100/101315156/101296610/101298535/101292459/101302647/101290948/101303903/101314159/101300741/101309670/101313270/101302933/101308505/101296483/101311451/101297932	LOC101296100/LOC101315156/LOC101296610/LOC101298535/LOC101292459/LOC101302647/LOC101290948/LOC101303903/LOC101314159/LOC101300741/LOC101309670/LOC101313270/LOC101302933/LOC101308505/LOC101296483/LOC101311451/LOC101297932	17	8	101296100/101298535/101292459/101303903/101300741/101309670/101313270/101311451	9	101315156/101296610/101302647/101290948/101314159/101302933/101308505/101296483/101297932
MF	GO:0016818	hydrolase activity, acting on acid anhydrides, in phosphorus-containing anhydrides	111/3675	329/12013	0.116548112147397	0.488802058598006	101290884/101313784/101298372/101293261/101291248/101307408/101307483/101309993/101308576/101312514/101307196/101302291/101294349/101306338/101292560/101290796/101311093/101292393/101290712/105351353/101297561/101312280/101309781/101299676/101291431/105349911/101313387/101294555/101293857/101291409/101311130/101313997/101310890/101302270/101315162/101305942/101309809/101314054/101313609/101306750…	LOC101290884/LOC101313784/LOC101298372/LOC101293261/LOC101291248/LOC101307408/LOC101307483/LOC101309993/LOC101308576/LOC101312514/LOC101307196/LOC101302291/LOC101294349/LOC101306338/LOC101292560/LOC101290796/LOC101311093/LOC101292393/LOC101290712/LOC105351353/LOC101297561/LOC101312280/LOC101309781/LOC101299676/LOC101291431/LOC105349911/LOC101313387/LOC101294555/LOC101293857/LOC101291409/LOC101311…	111	41	101298372/101293261/101307408/101312514/101292560/101290796/101311093/105351353/101297561/101312280/101299676/101291431/105349911/101313387/101311130/101309809/101306750/101310031/101302434/101303868/101293719/101309885/101302012/101309322/101307877/101312432/105353198/101294844/101292570/101314278/101302805/101297599/101298436/101293405/101304093/101309527/101305669/101313352/101301456/101301119…	70	101290884/101313784/101291248/101307483/101309993/101308576/101307196/101302291/101294349/101306338/101292393/101290712/101309781/101294555/101293857/101291409/101313997/101310890/101302270/101315162/101305942/101314054/101313609/101306620/101305966/101313640/101298977/101312162/101297665/101311221/101313249/101305609/101308803/101295128/101312423/101292278/101300397/101299452/101292553/105353143…
MF	GO:0015036	disulfide oxidoreductase activity	19/3675	48/12013	0.116851670573934	0.488802058598006	101312509/105352497/105353425/101298880/101297718/101299174/101315198/101300707/101307116/101299464/101295547/105353270/101308918/101301568/101298010/101298306/101313655/101299024/101306865	LOC101312509/LOC105352497/LOC105353425/LOC101298880/LOC101297718/LOC101299174/LOC101315198/LOC101300707/LOC101307116/LOC101299464/LOC101295547/LOC105353270/LOC101308918/LOC101301568/LOC101298010/LOC101298306/LOC101313655/LOC101299024/LOC101306865	19	9	101298880/101297718/101299174/101299464/101295547/105353270/101298010/101298306/101306865	10	101312509/105352497/105353425/101315198/101300707/101307116/101308918/101301568/101313655/101299024
MF	GO:0008236	serine-type peptidase activity	47/3675	132/12013	0.123315607886072	0.501708706057034	101292216/101297660/101313186/101295517/101292508/101296397/101293474/101291341/101290716/101315158/101307747/101290779/101302380/101299676/101313115/101294533/101300497/101298587/101295137/101311820/101311658/101307281/101298935/101314367/101299719/101314621/101295000/101302740/101306788/105350114/101301621/101312373/101291223/101309893/101304358/101291925/101307753/105349275/101301752/101298936…	LOC101292216/LOC101297660/LOC101313186/LOC101295517/LOC101292508/LOC101296397/LOC101293474/LOC101291341/LOC101290716/LOC101315158/LOC101307747/LOC101290779/LOC101302380/LOC101299676/LOC101313115/LOC101294533/LOC101300497/LOC101298587/LOC101295137/LOC101311820/LOC101311658/LOC101307281/LOC101298935/LOC101314367/LOC101299719/LOC101314621/LOC101295000/LOC101302740/LOC101306788/LOC105350114/LOC101301…	47	8	101295517/101296397/101290716/101299676/101314621/101312373/105349275/101311716	39	101292216/101297660/101313186/101292508/101293474/101291341/101315158/101307747/101290779/101302380/101313115/101294533/101300497/101298587/101295137/101311820/101311658/101307281/101298935/101314367/101299719/101295000/101302740/101306788/105350114/101301621/101291223/101309893/101304358/101291925/101307753/101301752/101298936/101309492/101312814/101312610/101292107/101309880/105351456
MF	GO:0017171	serine hydrolase activity	47/3675	132/12013	0.123315607886072	0.501708706057034	101292216/101297660/101313186/101295517/101292508/101296397/101293474/101291341/101290716/101315158/101307747/101290779/101302380/101299676/101313115/101294533/101300497/101298587/101295137/101311820/101311658/101307281/101298935/101314367/101299719/101314621/101295000/101302740/101306788/105350114/101301621/101312373/101291223/101309893/101304358/101291925/101307753/105349275/101301752/101298936…	LOC101292216/LOC101297660/LOC101313186/LOC101295517/LOC101292508/LOC101296397/LOC101293474/LOC101291341/LOC101290716/LOC101315158/LOC101307747/LOC101290779/LOC101302380/LOC101299676/LOC101313115/LOC101294533/LOC101300497/LOC101298587/LOC101295137/LOC101311820/LOC101311658/LOC101307281/LOC101298935/LOC101314367/LOC101299719/LOC101314621/LOC101295000/LOC101302740/LOC101306788/LOC105350114/LOC101301…	47	8	101295517/101296397/101290716/101299676/101314621/101312373/105349275/101311716	39	101292216/101297660/101313186/101292508/101293474/101291341/101315158/101307747/101290779/101302380/101313115/101294533/101300497/101298587/101295137/101311820/101311658/101307281/101298935/101314367/101299719/101295000/101302740/101306788/105350114/101301621/101291223/101309893/101304358/101291925/101307753/101301752/101298936/101309492/101312814/101312610/101292107/101309880/105351456
MF	GO:0016668	oxidoreductase activity, acting on a sulfur group of donors, NAD(P) as acceptor	6/3675	12/12013	0.127340918601212	0.504270037660798	105352497/105353425/101300707/105353270/101301568/101306865	LOC105352497/LOC105353425/LOC101300707/LOC105353270/LOC101301568/LOC101306865	6	2	105353270/101306865	4	105352497/105353425/101300707/101301568
MF	GO:0047134	protein-disulfide reductase activity	6/3675	12/12013	0.127340918601212	0.504270037660798	105352497/105353425/101300707/105353270/101301568/101306865	LOC105352497/LOC105353425/LOC101300707/LOC105353270/LOC101301568/LOC101306865	6	2	105353270/101306865	4	105352497/105353425/101300707/101301568
MF	GO:0016817	hydrolase activity, acting on acid anhydrides	111/3675	332/12013	0.140484490050577	0.523365440204796	101290884/101313784/101298372/101293261/101291248/101307408/101307483/101309993/101308576/101312514/101307196/101302291/101294349/101306338/101292560/101290796/101311093/101292393/101290712/105351353/101297561/101312280/101309781/101299676/101291431/105349911/101313387/101294555/101293857/101291409/101311130/101313997/101310890/101302270/101315162/101305942/101309809/101314054/101313609/101306750…	LOC101290884/LOC101313784/LOC101298372/LOC101293261/LOC101291248/LOC101307408/LOC101307483/LOC101309993/LOC101308576/LOC101312514/LOC101307196/LOC101302291/LOC101294349/LOC101306338/LOC101292560/LOC101290796/LOC101311093/LOC101292393/LOC101290712/LOC105351353/LOC101297561/LOC101312280/LOC101309781/LOC101299676/LOC101291431/LOC105349911/LOC101313387/LOC101294555/LOC101293857/LOC101291409/LOC101311…	111	41	101298372/101293261/101307408/101312514/101292560/101290796/101311093/105351353/101297561/101312280/101299676/101291431/105349911/101313387/101311130/101309809/101306750/101310031/101302434/101303868/101293719/101309885/101302012/101309322/101307877/101312432/105353198/101294844/101292570/101314278/101302805/101297599/101298436/101293405/101304093/101309527/101305669/101313352/101301456/101301119…	70	101290884/101313784/101291248/101307483/101309993/101308576/101307196/101302291/101294349/101306338/101292393/101290712/101309781/101294555/101293857/101291409/101313997/101310890/101302270/101315162/101305942/101314054/101313609/101306620/101305966/101313640/101298977/101312162/101297665/101311221/101313249/101305609/101308803/101295128/101312423/101292278/101300397/101299452/101292553/105353143…
MF	GO:0071949	FAD binding	7/3675	15/12013	0.142487897432766	0.523365440204796	101309193/101309483/101306850/101309881/101294627/101306514/101304651	LOC101309193/LOC101309483/LOC101306850/LOC101309881/LOC101294627/LOC101306514/LOC101304651	7	3	101309193/101309483/101306514	4	101306850/101309881/101294627/101304651
MF	GO:0005216	ion channel activity	36/3675	100/12013	0.142736029146763	0.523365440204796	101302850/101314615/101306791/101294228/101293299/101299290/101293558/101300895/101298055/101294145/101293268/101296870/101294436/101313169/105352854/101307739/101292669/101298377/105353149/101291604/101307839/101313465/101296790/101295018/101308225/101314330/101314629/101293852/105353023/101300329/101300610/101307163/101291488/101294523/101300161/101296533	LOC101302850/LOC101314615/LOC101306791/LOC101294228/LOC101293299/LOC101299290/LOC101293558/LOC101300895/LOC101298055/LOC101294145/LOC101293268/LOC101296870/LOC101294436/LOC101313169/LOC105352854/LOC101307739/LOC101292669/LOC101298377/LOC105353149/LOC101291604/LOC101307839/LOC101313465/LOC101296790/LOC101295018/LOC101308225/LOC101314330/LOC101314629/LOC101293852/LOC105353023/LOC101300329/LOC101300…	36	10	101302850/101314615/101294228/101299290/105352854/101291604/101307839/101308225/101300610/101291488	26	101306791/101293299/101293558/101300895/101298055/101294145/101293268/101296870/101294436/101313169/101307739/101292669/101298377/105353149/101313465/101296790/101295018/101314330/101314629/101293852/105353023/101300329/101307163/101294523/101300161/101296533
MF	GO:0015267	channel activity	36/3675	100/12013	0.142736029146763	0.523365440204796	101302850/101314615/101306791/101294228/101293299/101299290/101293558/101300895/101298055/101294145/101293268/101296870/101294436/101313169/105352854/101307739/101292669/101298377/105353149/101291604/101307839/101313465/101296790/101295018/101308225/101314330/101314629/101293852/105353023/101300329/101300610/101307163/101291488/101294523/101300161/101296533	LOC101302850/LOC101314615/LOC101306791/LOC101294228/LOC101293299/LOC101299290/LOC101293558/LOC101300895/LOC101298055/LOC101294145/LOC101293268/LOC101296870/LOC101294436/LOC101313169/LOC105352854/LOC101307739/LOC101292669/LOC101298377/LOC105353149/LOC101291604/LOC101307839/LOC101313465/LOC101296790/LOC101295018/LOC101308225/LOC101314330/LOC101314629/LOC101293852/LOC105353023/LOC101300329/LOC101300…	36	10	101302850/101314615/101294228/101299290/105352854/101291604/101307839/101308225/101300610/101291488	26	101306791/101293299/101293558/101300895/101298055/101294145/101293268/101296870/101294436/101313169/101307739/101292669/101298377/105353149/101313465/101296790/101295018/101314330/101314629/101293852/105353023/101300329/101307163/101294523/101300161/101296533
MF	GO:0022803	passive transmembrane transporter activity	36/3675	100/12013	0.142736029146763	0.523365440204796	101302850/101314615/101306791/101294228/101293299/101299290/101293558/101300895/101298055/101294145/101293268/101296870/101294436/101313169/105352854/101307739/101292669/101298377/105353149/101291604/101307839/101313465/101296790/101295018/101308225/101314330/101314629/101293852/105353023/101300329/101300610/101307163/101291488/101294523/101300161/101296533	LOC101302850/LOC101314615/LOC101306791/LOC101294228/LOC101293299/LOC101299290/LOC101293558/LOC101300895/LOC101298055/LOC101294145/LOC101293268/LOC101296870/LOC101294436/LOC101313169/LOC105352854/LOC101307739/LOC101292669/LOC101298377/LOC105353149/LOC101291604/LOC101307839/LOC101313465/LOC101296790/LOC101295018/LOC101308225/LOC101314330/LOC101314629/LOC101293852/LOC105353023/LOC101300329/LOC101300…	36	10	101302850/101314615/101294228/101299290/105352854/101291604/101307839/101308225/101300610/101291488	26	101306791/101293299/101293558/101300895/101298055/101294145/101293268/101296870/101294436/101313169/101307739/101292669/101298377/105353149/101313465/101296790/101295018/101314330/101314629/101293852/105353023/101300329/101307163/101294523/101300161/101296533
MF	GO:0022838	substrate-specific channel activity	36/3675	100/12013	0.142736029146763	0.523365440204796	101302850/101314615/101306791/101294228/101293299/101299290/101293558/101300895/101298055/101294145/101293268/101296870/101294436/101313169/105352854/101307739/101292669/101298377/105353149/101291604/101307839/101313465/101296790/101295018/101308225/101314330/101314629/101293852/105353023/101300329/101300610/101307163/101291488/101294523/101300161/101296533	LOC101302850/LOC101314615/LOC101306791/LOC101294228/LOC101293299/LOC101299290/LOC101293558/LOC101300895/LOC101298055/LOC101294145/LOC101293268/LOC101296870/LOC101294436/LOC101313169/LOC105352854/LOC101307739/LOC101292669/LOC101298377/LOC105353149/LOC101291604/LOC101307839/LOC101313465/LOC101296790/LOC101295018/LOC101308225/LOC101314330/LOC101314629/LOC101293852/LOC105353023/LOC101300329/LOC101300…	36	10	101302850/101314615/101294228/101299290/105352854/101291604/101307839/101308225/101300610/101291488	26	101306791/101293299/101293558/101300895/101298055/101294145/101293268/101296870/101294436/101313169/101307739/101292669/101298377/105353149/101313465/101296790/101295018/101314330/101314629/101293852/105353023/101300329/101307163/101294523/101300161/101296533
MF	GO:0043531	ADP binding	115/3675	346/12013	0.152908228732459	0.548973465996069	101290837/101307245/101294690/101293233/101293386/101293310/101297685/101306374/101297940/101308122/101290932/101307732/101294808/101307138/101303645/101303356/101293746/101305487/101305450/101299083/101301255/101302231/101298229/101295592/101311792/101308472/105350266/101309233/101307183/101312978/101310466/101296906/101313493/101311250/101302527/101304188/101313454/101291372/101310640/101296465…	LOC101290837/LOC101307245/LOC101294690/LOC101293233/LOC101293386/LOC101293310/LOC101297685/LOC101306374/LOC101297940/LOC101308122/LOC101290932/LOC101307732/LOC101294808/LOC101307138/LOC101303645/LOC101303356/LOC101293746/LOC101305487/LOC101305450/LOC101299083/LOC101301255/LOC101302231/LOC101298229/LOC101295592/LOC101311792/LOC101308472/LOC105350266/LOC101309233/LOC101307183/LOC101312978/LOC101310…	115	58	101290837/101307245/101293386/101306374/101297940/101308122/101307732/101307138/101303645/101303356/101305487/101299083/101301255/101302231/101295592/101310466/101313493/101311250/101291372/101310640/101301619/101314836/105350908/105353161/101298338/101297882/101307420/101296043/101304479/101307106/105353309/101303123/101301584/101301104/101301336/101304748/105353065/101298160/101314003/101294399…	57	101294690/101293233/101293310/101297685/101290932/101294808/101293746/101305450/101298229/101311792/101308472/105350266/101309233/101307183/101312978/101296906/101302527/101304188/101313454/101296465/101314550/101293331/101315315/101302874/101296329/105350364/101303838/101291783/101295935/101310357/101312581/101303133/101305786/101303469/101314523/101304712/101308434/101313703/101307894/101295758…
MF	GO:0004497	monooxygenase activity	16/3675	41/12013	0.157546696739357	0.548973465996069	101311715/101313461/101313166/101296726/101305119/101305533/101313276/101315020/101312586/101312297/101296440/101291498/101300089/101306514/101311904/101307553	LOC101311715/LOC101313461/LOC101313166/LOC101296726/LOC101305119/LOC101305533/YUC1/LOC101315020/LOC101312586/LOC101312297/LOC101296440/LOC101291498/YUC3/LOC101306514/LOC101311904/LOC101307553	16	11	101311715/101313461/101313166/101296726/101305533/101312586/101312297/101296440/101291498/101306514/101307553	5	101305119/101313276/101315020/101300089/101311904
MF	GO:0042623	ATPase activity, coupled	35/3675	98/12013	0.159779271063369	0.548973465996069	101290884/101313784/101293261/101307483/101309993/101307196/101290712/101299676/101294555/101302270/101306620/101311221/101299452/105353143/101302012/101309322/101308239/101299826/101312432/101294844/101302805/101297170/101306325/101293422/101299838/101299972/101303858/101309527/101305669/101313352/101295420/101301989/105351347/101302273/101301119	LOC101290884/LOC101313784/LOC101293261/LOC101307483/LOC101309993/LOC101307196/LOC101290712/LOC101299676/LOC101294555/LOC101302270/LOC101306620/LOC101311221/LOC101299452/LOC105353143/LOC101302012/LOC101309322/LOC101308239/LOC101299826/LOC101312432/LOC101294844/LOC101302805/LOC101297170/LOC101306325/LOC101293422/LOC101299838/LOC101299972/LOC101303858/LOC101309527/LOC101305669/LOC101313352/LOC101295…	35	11	101293261/101299676/101302012/101309322/101312432/101294844/101302805/101309527/101305669/101313352/101301119	24	101290884/101313784/101307483/101309993/101307196/101290712/101294555/101302270/101306620/101311221/101299452/105353143/101308239/101299826/101297170/101306325/101293422/101299838/101299972/101303858/101295420/101301989/105351347/101302273
MF	GO:0008443	phosphofructokinase activity	5/3675	10/12013	0.160513299948664	0.548973465996069	101303154/101294972/101293744/101296609/101301920	LOC101303154/LOC101294972/LOC101293744/LOC101296609/LOC101301920	5	4	101303154/101294972/101293744/101301920	1	101296609
MF	GO:0019200	carbohydrate kinase activity	5/3675	10/12013	0.160513299948664	0.548973465996069	101303154/101294972/101293744/101296609/101301920	LOC101303154/LOC101294972/LOC101293744/LOC101296609/LOC101301920	5	4	101303154/101294972/101293744/101301920	1	101296609
MF	GO:0010333	terpene synthase activity	18/3675	47/12013	0.160810409231172	0.548973465996069	101310344/101312317/101301569/101311104/101313114/101301453/101303103/101312825/101312536/105351117/101310864/105351115/101292163/101301279/101297281/101304451/101295187/101311730	LOC101310344/LOC101312317/LOC101301569/LOC101311104/LOC101313114/LOC101301453/LOC101303103/LOC101312825/LOC101312536/LOC105351117/LOC101310864/LOC105351115/LOC101292163/LOC101301279/LOC101297281/LOC101304451/LOC101295187/LOC101311730	18	12	101310344/101311104/101313114/101301453/101312825/101312536/105351117/105351115/101292163/101297281/101304451/101295187	6	101312317/101301569/101303103/101310864/101301279/101311730
MF	GO:0016651	oxidoreductase activity, acting on NAD(P)H	14/3675	36/12013	0.182609330628495	0.616306490871169	105352497/101294470/105353425/101300707/101292443/101306915/101294543/105353270/101301568/10251522/101313234/101306218/10251589/101306865	LOC105352497/LOC101294470/LOC105353425/LOC101300707/LOC101292443/LOC101306915/LOC101294543/LOC105353270/LOC101301568/ndhC/LOC101313234/LOC101306218/ndhH/LOC101306865	14	6	101294470/101306915/101294543/105353270/101313234/101306865	8	105352497/105353425/101300707/101292443/101301568/10251522/101306218/10251589
MF	GO:0022804	active transmembrane transporter activity	58/3675	171/12013	0.192213504012721	0.641431580806497	101290884/101313784/101293261/101292884/101307483/101309993/101307196/101312124/101295900/101294576/101290712/101301941/101301249/101294555/101302270/101306620/101308290/101295467/101304782/101305308/101308430/101311221/101310647/101299635/101299863/101299452/105353143/101308140/101302012/101298536/101310356/101300145/101296537/101308239/101299826/101302308/101312432/101306362/101294844/101302805…	LOC101290884/LOC101313784/LOC101293261/LOC101292884/LOC101307483/LOC101309993/LOC101307196/LOC101312124/LOC101295900/LOC101294576/LOC101290712/LOC101301941/LOC101301249/LOC101294555/LOC101302270/LOC101306620/LOC101308290/LOC101295467/LOC101304782/LOC101305308/LOC101308430/LOC101311221/LOC101310647/LOC101299635/LOC101299863/LOC101299452/LOC105353143/LOC101308140/LOC101302012/LOC101298536/LOC101310…	58	15	101293261/101301249/101295467/101305308/101299863/101302012/101312432/101294844/101302805/101301826/101295671/101309527/101313352/101301119/101303985	43	101290884/101313784/101292884/101307483/101309993/101307196/101312124/101295900/101294576/101290712/101301941/101294555/101302270/101306620/101308290/101304782/101308430/101311221/101310647/101299635/101299452/105353143/101308140/101298536/101310356/101300145/101296537/101308239/101299826/101302308/101306362/101297170/101306325/101293422/101304620/101299972/101303858/101302759/101307496/101301989…
MF	GO:0008081	phosphoric diester hydrolase activity	10/3675	25/12013	0.207745199395977	0.685559158006723	101297566/101304846/101311837/101302496/101313623/101302141/101302205/101291813/101310489/101302312	LOC101297566/LOC101304846/LOC101311837/LOC101302496/LOC101313623/LOC101302141/LOC101302205/LOC101291813/LOC101310489/LOC101302312	10	8	101297566/101304846/101311837/101302496/101302141/101302205/101291813/101310489	2	101313623/101302312
MF	GO:0016709	oxidoreductase activity, acting on paired donors, with incorporation or reduction of molecular oxygen, NAD(P)H as one donor, and incorporation of one atom of oxygen	12/3675	31/12013	0.212940452614377	0.694981477213956	101311715/101313461/101313166/101296726/101313276/101315020/101312586/101312297/101296440/101291498/101300089/101306514	LOC101311715/LOC101313461/LOC101313166/LOC101296726/YUC1/LOC101315020/LOC101312586/LOC101312297/LOC101296440/LOC101291498/YUC3/LOC101306514	12	9	101311715/101313461/101313166/101296726/101312586/101312297/101296440/101291498/101306514	3	101313276/101315020/101300089
MF	GO:0016667	oxidoreductase activity, acting on a sulfur group of donors	21/3675	59/12013	0.240965537038225	0.726318745073307	101312509/101293373/105352497/105353425/101298880/101297718/101299174/101315198/101300707/101307116/101299464/101295547/105353270/101308918/101301568/101298010/101298306/101313655/101298882/101299024/101306865	LOC101312509/LOC101293373/LOC105352497/LOC105353425/LOC101298880/LOC101297718/LOC101299174/LOC101315198/LOC101300707/LOC101307116/LOC101299464/LOC101295547/LOC105353270/LOC101308918/LOC101301568/LOC101298010/LOC101298306/LOC101313655/LOC101298882/LOC101299024/LOC101306865	21	11	101293373/101298880/101297718/101299174/101299464/101295547/105353270/101298010/101298306/101298882/101306865	10	101312509/105352497/105353425/101315198/101300707/101307116/101308918/101301568/101313655/101299024
MF	GO:0031406	carboxylic acid binding	7/3675	17/12013	0.2415185067446	0.726318745073307	101295370/101293911/101292932/101310343/101310044/101311520/101309692	LOC101295370/LOC101293911/LOC101292932/LOC101310343/LOC101310044/LOC101311520/LOC101309692	7	5	101295370/101292932/101310044/101311520/101309692	2	101293911/101310343
MF	GO:0043177	organic acid binding	7/3675	17/12013	0.2415185067446	0.726318745073307	101295370/101293911/101292932/101310343/101310044/101311520/101309692	LOC101295370/LOC101293911/LOC101292932/LOC101310343/LOC101310044/LOC101311520/LOC101309692	7	5	101295370/101292932/101310044/101311520/101309692	2	101293911/101310343
MF	GO:0038023	signaling receptor activity	20/3675	56/12013	0.242610905218791	0.726318745073307	101305215/101306791/101291297/101306611/101293558/101300895/101298055/101294145/101293268/101294436/101292669/101295652/101298377/101295018/101305046/101314629/101293852/101300329/101300610/101291488	LOC101305215/LOC101306791/LOC101291297/LOC101306611/LOC101293558/LOC101300895/LOC101298055/LOC101294145/LOC101293268/LOC101294436/LOC101292669/LOC101295652/LOC101298377/LOC101295018/LOC101305046/LOC101314629/LOC101293852/LOC101300329/LOC101300610/LOC101291488	20	6	101305215/101291297/101306611/101295652/101300610/101291488	14	101306791/101293558/101300895/101298055/101294145/101293268/101294436/101292669/101298377/101295018/101305046/101314629/101293852/101300329
MF	GO:0060089	molecular transducer activity	20/3675	56/12013	0.242610905218791	0.726318745073307	101305215/101306791/101291297/101306611/101293558/101300895/101298055/101294145/101293268/101294436/101292669/101295652/101298377/101295018/101305046/101314629/101293852/101300329/101300610/101291488	LOC101305215/LOC101306791/LOC101291297/LOC101306611/LOC101293558/LOC101300895/LOC101298055/LOC101294145/LOC101293268/LOC101294436/LOC101292669/LOC101295652/LOC101298377/LOC101295018/LOC101305046/LOC101314629/LOC101293852/LOC101300329/LOC101300610/LOC101291488	20	6	101305215/101291297/101306611/101295652/101300610/101291488	14	101306791/101293558/101300895/101298055/101294145/101293268/101294436/101292669/101298377/101295018/101305046/101314629/101293852/101300329
MF	GO:0016838	carbon-oxygen lyase activity, acting on phosphates	18/3675	50/12013	0.245691676300545	0.726318745073307	101310344/101312317/101301569/101311104/101313114/101301453/101303103/101312825/101312536/105351117/101310864/105351115/101292163/101301279/101297281/101304451/101295187/101311730	LOC101310344/LOC101312317/LOC101301569/LOC101311104/LOC101313114/LOC101301453/LOC101303103/LOC101312825/LOC101312536/LOC105351117/LOC101310864/LOC105351115/LOC101292163/LOC101301279/LOC101297281/LOC101304451/LOC101295187/LOC101311730	18	12	101310344/101311104/101313114/101301453/101312825/101312536/105351117/105351115/101292163/101297281/101304451/101295187	6	101312317/101301569/101303103/101310864/101301279/101311730
MF	GO:0008509	anion transmembrane transporter activity	16/3675	44/12013	0.248356241195316	0.726318745073307	101297009/101299963/101313440/101303098/101312129/101312010/101304657/101308349/101305558/101305793/101309639/101309830/101298527/101308053/101305251/101299776	LOC101297009/LOC101299963/LOC101313440/LOC101303098/LOC101312129/LOC101312010/LOC101304657/LOC101308349/LOC101305558/LOC101305793/LOC101309639/LOC101309830/LOC101298527/LOC101308053/LOC101305251/LOC101299776	16	5	101297009/101312129/101304657/101305793/101298527	11	101299963/101313440/101303098/101312010/101308349/101305558/101309639/101309830/101308053/101305251/101299776
MF	GO:0051287	NAD binding	15/3675	41/12013	0.249459715431051	0.726318745073307	101292916/101315168/101297400/101311523/101292991/101311808/101291545/101295069/101310343/101309364/101310914/101292421/101291843/10251589/105349930	LOC101292916/LOC101315168/LOC101297400/LOC101311523/LOC101292991/LOC101311808/LOC101291545/LOC101295069/LOC101310343/LOC101309364/LOC101310914/LOC101292421/LOC101291843/ndhH/LOC105349930	15	5	101292916/101297400/101292991/101310914/101292421	10	101315168/101311523/101311808/101291545/101295069/101310343/101309364/101291843/10251589/105349930
MF	GO:0004970	ionotropic glutamate receptor activity	15/3675	42/12013	0.284911928528527	0.726318745073307	101306791/101293558/101300895/101298055/101294145/101293268/101294436/101292669/101298377/101295018/101314629/101293852/101300329/101300610/101291488	LOC101306791/LOC101293558/LOC101300895/LOC101298055/LOC101294145/LOC101293268/LOC101294436/LOC101292669/LOC101298377/LOC101295018/LOC101314629/LOC101293852/LOC101300329/LOC101300610/LOC101291488	15	2	101300610/101291488	13	101306791/101293558/101300895/101298055/101294145/101293268/101294436/101292669/101298377/101295018/101314629/101293852/101300329
MF	GO:0005230	extracellular ligand-gated ion channel activity	15/3675	42/12013	0.284911928528527	0.726318745073307	101306791/101293558/101300895/101298055/101294145/101293268/101294436/101292669/101298377/101295018/101314629/101293852/101300329/101300610/101291488	LOC101306791/LOC101293558/LOC101300895/LOC101298055/LOC101294145/LOC101293268/LOC101294436/LOC101292669/LOC101298377/LOC101295018/LOC101314629/LOC101293852/LOC101300329/LOC101300610/LOC101291488	15	2	101300610/101291488	13	101306791/101293558/101300895/101298055/101294145/101293268/101294436/101292669/101298377/101295018/101314629/101293852/101300329
MF	GO:0008066	glutamate receptor activity	15/3675	42/12013	0.284911928528527	0.726318745073307	101306791/101293558/101300895/101298055/101294145/101293268/101294436/101292669/101298377/101295018/101314629/101293852/101300329/101300610/101291488	LOC101306791/LOC101293558/LOC101300895/LOC101298055/LOC101294145/LOC101293268/LOC101294436/LOC101292669/LOC101298377/LOC101295018/LOC101314629/LOC101293852/LOC101300329/LOC101300610/LOC101291488	15	2	101300610/101291488	13	101306791/101293558/101300895/101298055/101294145/101293268/101294436/101292669/101298377/101295018/101314629/101293852/101300329
MF	GO:0015276	ligand-gated ion channel activity	15/3675	42/12013	0.284911928528527	0.726318745073307	101306791/101293558/101300895/101298055/101294145/101293268/101294436/101292669/101298377/101295018/101314629/101293852/101300329/101300610/101291488	LOC101306791/LOC101293558/LOC101300895/LOC101298055/LOC101294145/LOC101293268/LOC101294436/LOC101292669/LOC101298377/LOC101295018/LOC101314629/LOC101293852/LOC101300329/LOC101300610/LOC101291488	15	2	101300610/101291488	13	101306791/101293558/101300895/101298055/101294145/101293268/101294436/101292669/101298377/101295018/101314629/101293852/101300329
MF	GO:0022824	transmitter-gated ion channel activity	15/3675	42/12013	0.284911928528527	0.726318745073307	101306791/101293558/101300895/101298055/101294145/101293268/101294436/101292669/101298377/101295018/101314629/101293852/101300329/101300610/101291488	LOC101306791/LOC101293558/LOC101300895/LOC101298055/LOC101294145/LOC101293268/LOC101294436/LOC101292669/LOC101298377/LOC101295018/LOC101314629/LOC101293852/LOC101300329/LOC101300610/LOC101291488	15	2	101300610/101291488	13	101306791/101293558/101300895/101298055/101294145/101293268/101294436/101292669/101298377/101295018/101314629/101293852/101300329
MF	GO:0022834	ligand-gated channel activity	15/3675	42/12013	0.284911928528527	0.726318745073307	101306791/101293558/101300895/101298055/101294145/101293268/101294436/101292669/101298377/101295018/101314629/101293852/101300329/101300610/101291488	LOC101306791/LOC101293558/LOC101300895/LOC101298055/LOC101294145/LOC101293268/LOC101294436/LOC101292669/LOC101298377/LOC101295018/LOC101314629/LOC101293852/LOC101300329/LOC101300610/LOC101291488	15	2	101300610/101291488	13	101306791/101293558/101300895/101298055/101294145/101293268/101294436/101292669/101298377/101295018/101314629/101293852/101300329
MF	GO:0022835	transmitter-gated channel activity	15/3675	42/12013	0.284911928528527	0.726318745073307	101306791/101293558/101300895/101298055/101294145/101293268/101294436/101292669/101298377/101295018/101314629/101293852/101300329/101300610/101291488	LOC101306791/LOC101293558/LOC101300895/LOC101298055/LOC101294145/LOC101293268/LOC101294436/LOC101292669/LOC101298377/LOC101295018/LOC101314629/LOC101293852/LOC101300329/LOC101300610/LOC101291488	15	2	101300610/101291488	13	101306791/101293558/101300895/101298055/101294145/101293268/101294436/101292669/101298377/101295018/101314629/101293852/101300329
MF	GO:0030594	neurotransmitter receptor activity	15/3675	42/12013	0.284911928528527	0.726318745073307	101306791/101293558/101300895/101298055/101294145/101293268/101294436/101292669/101298377/101295018/101314629/101293852/101300329/101300610/101291488	LOC101306791/LOC101293558/LOC101300895/LOC101298055/LOC101294145/LOC101293268/LOC101294436/LOC101292669/LOC101298377/LOC101295018/LOC101314629/LOC101293852/LOC101300329/LOC101300610/LOC101291488	15	2	101300610/101291488	13	101306791/101293558/101300895/101298055/101294145/101293268/101294436/101292669/101298377/101295018/101314629/101293852/101300329
MF	GO:0004871	signal transducer activity	25/3675	73/12013	0.286620753059739	0.726318745073307	101305215/101306791/101297561/101291297/101306611/101293558/101300895/101298055/101294145/101304084/101293268/101294436/101294383/101303868/101292669/101295652/101298377/101295018/101305046/101314629/101293852/101300329/101300610/101297038/101291488	LOC101305215/LOC101306791/LOC101297561/LOC101291297/LOC101306611/LOC101293558/LOC101300895/LOC101298055/LOC101294145/LOC101304084/LOC101293268/LOC101294436/LOC101294383/LOC101303868/LOC101292669/LOC101295652/LOC101298377/LOC101295018/LOC101305046/LOC101314629/LOC101293852/LOC101300329/LOC101300610/LOC101297038/LOC101291488	25	10	101305215/101297561/101291297/101306611/101304084/101294383/101303868/101295652/101300610/101291488	15	101306791/101293558/101300895/101298055/101294145/101293268/101294436/101292669/101298377/101295018/101305046/101314629/101293852/101300329/101297038
MF	GO:0008375	acetylglucosaminyltransferase activity	14/3675	39/12013	0.287315716812143	0.726318745073307	101301269/101306551/101311714/101307203/101308596/101307491/101300237/101304206/101293100/101299223/101294934/105349599/101298059/105352951	LOC101301269/LOC101306551/LOC101311714/LOC101307203/LOC101308596/LOC101307491/LOC101300237/LOC101304206/LOC101293100/LOC101299223/LOC101294934/LOC105349599/LOC101298059/LOC105352951	14	4	101301269/101311714/101307491/101294934	10	101306551/101307203/101308596/101300237/101304206/101293100/101299223/105349599/101298059/105352951
MF	GO:0015035	protein disulfide oxidoreductase activity	13/3675	36/12013	0.289627278623483	0.726318745073307	101312509/101298880/101297718/101299174/101315198/101307116/101299464/101295547/101308918/101298010/101298306/101313655/101299024	LOC101312509/LOC101298880/LOC101297718/LOC101299174/LOC101315198/LOC101307116/LOC101299464/LOC101295547/LOC101308918/LOC101298010/LOC101298306/LOC101313655/LOC101299024	13	7	101298880/101297718/101299174/101299464/101295547/101298010/101298306	6	101312509/101315198/101307116/101308918/101313655/101299024
MF	GO:0000155	phosphorelay sensor kinase activity	5/3675	12/12013	0.29205771067269	0.726318745073307	101305215/101291297/101306611/101295652/101305046	LOC101305215/LOC101291297/LOC101306611/LOC101295652/LOC101305046	5	4	101305215/101291297/101306611/101295652	1	101305046
MF	GO:0004525	ribonuclease III activity	5/3675	12/12013	0.29205771067269	0.726318745073307	101307831/101309472/105351189/101296187/101307665	LOC101307831/LOC101309472/LOC105351189/LOC101296187/LOC101307665	5	0		5	101307831/101309472/105351189/101296187/101307665
MF	GO:0004673	protein histidine kinase activity	5/3675	12/12013	0.29205771067269	0.726318745073307	101305215/101291297/101306611/101295652/101305046	LOC101305215/LOC101291297/LOC101306611/LOC101295652/LOC101305046	5	4	101305215/101291297/101306611/101295652	1	101305046
MF	GO:0016775	phosphotransferase activity, nitrogenous group as acceptor	5/3675	12/12013	0.29205771067269	0.726318745073307	101305215/101291297/101306611/101295652/101305046	LOC101305215/LOC101291297/LOC101306611/LOC101295652/LOC101305046	5	4	101305215/101291297/101306611/101295652	1	101305046
MF	GO:0032296	double-stranded RNA-specific ribonuclease activity	5/3675	12/12013	0.29205771067269	0.726318745073307	101307831/101309472/105351189/101296187/101307665	LOC101307831/LOC101309472/LOC105351189/LOC101296187/LOC101307665	5	0		5	101307831/101309472/105351189/101296187/101307665
MF	GO:0140103	catalytic activity, acting on a glycoprotein	5/3675	12/12013	0.29205771067269	0.726318745073307	101309221/101296831/101296189/101308596/105349599	LOC101309221/LOC101296831/LOC101296189/LOC101308596/LOC105349599	5	2	101296831/101296189	3	101309221/101308596/105349599
MF	GO:1901681	sulfur compound binding	5/3675	12/12013	0.29205771067269	0.726318745073307	101303820/101292251/101306541/101314636/101309587	LOC101303820/LOC101292251/LOC101306541/LOC101314636/LOC101309587	5	4	101303820/101292251/101306541/101314636	1	101309587
MF	GO:0016614	oxidoreductase activity, acting on CH-OH group of donors	44/3675	133/12013	0.29438128613836	0.726318745073307	101310897/101300377/101302306/101298864/101306547/101292916/101310561/101310519/101294538/101315168/101309304/101299368/101297305/101303142/101294246/101306416/101297400/101309015/101309760/101311523/101295400/101311808/101291545/101295069/101310343/101307514/101300086/101309364/101312525/101302014/101310914/101292421/101306399/101308723/101291843/101312813/101310247/101294830/101303901/101295539…	LOC101310897/LOC101300377/LOC101302306/LOC101298864/LOC101306547/LOC101292916/LOC101310561/LOC101310519/LOC101294538/LOC101315168/LOC101309304/LOC101299368/LOC101297305/LOC101303142/LOC101294246/LOC101306416/LOC101297400/LOC101309015/LOC101309760/LOC101311523/LOC101295400/LOC101311808/LOC101291545/LOC101295069/LOC101310343/LOC101307514/LOC101300086/LOC101309364/LOC101312525/LOC101302014/LOC101310…	44	23	101310897/101302306/101306547/101292916/101310561/101309304/101299368/101297305/101303142/101294246/101297400/101309015/101295400/101300086/101312525/101302014/101310914/101292421/101308723/101312813/101295539/101307872/101306997	21	101300377/101298864/101310519/101294538/101315168/101306416/101309760/101311523/101311808/101291545/101295069/101310343/101307514/101309364/101306399/101291843/101310247/101294830/101303901/101299144/101295982
MF	GO:0016597	amino acid binding	6/3675	15/12013	0.295907636881718	0.726318745073307	101295370/101293911/101292932/101310343/101311520/101309692	LOC101295370/LOC101293911/LOC101292932/LOC101310343/LOC101311520/LOC101309692	6	4	101295370/101292932/101311520/101309692	2	101293911/101310343
MF	GO:0016645	oxidoreductase activity, acting on the CH-NH group of donors	6/3675	15/12013	0.295907636881718	0.726318745073307	101302306/101308604/101309186/101302014/101295539/101291841	LOC101302306/LOC101308604/LOC101309186/LOC101302014/LOC101295539/LOC101291841	6	5	101302306/101308604/101309186/101302014/101295539	1	101291841
MF	GO:0051087	chaperone binding	6/3675	15/12013	0.295907636881718	0.726318745073307	101301538/101297435/105349468/101311739/101308889/105353248	LOC101301538/LOC101297435/LOC105349468/LOC101311739/LOC101308889/LOC105353248	6	5	101301538/101297435/105349468/101308889/105353248	1	101311739
MF	GO:0052689	carboxylic ester hydrolase activity	21/3675	61/12013	0.299790188881439	0.729817099162193	101306089/101313085/101291528/101291827/101315277/101298727/101311252/101296228/101300055/101298749/101294778/101307195/101291828/101297929/101301500/101309866/101300386/101312232/105352879/101302349/101292205	LOC101306089/LOC101313085/LOC101291528/LOC101291827/LOC101315277/LOC101298727/LOC101311252/LOC101296228/LOC101300055/LOC101298749/LOC101294778/LOC101307195/LOC101291828/LOC101297929/LOC101301500/LOC101309866/LOC101300386/LOC101312232/LOC105352879/LOC101302349/LOC101292205	21	14	101306089/101313085/101291528/101291827/101315277/101298727/101311252/101300055/101294778/101297929/101301500/101300386/101312232/101292205	7	101296228/101298749/101307195/101291828/101309866/105352879/101302349
MF	GO:0046873	metal ion transmembrane transporter activity	18/3675	52/12013	0.310437918390864	0.749593998065746	101301522/101295209/101293844/101312907/101302668/101309133/101302479/101311547/101294137/101310186/101303851/101293859/101308782/101304867/101310854/101312628/101296404/101305106	LOC101301522/LOC101295209/LOC101293844/LOC101312907/LOC101302668/LOC101309133/LOC101302479/LOC101311547/LOC101294137/LOC101310186/LOC101303851/LOC101293859/LOC101308782/LOC101304867/LOC101310854/LOC101312628/LOC101296404/LOC101305106	18	9	101294137/101310186/101303851/101293859/101308782/101304867/101312628/101296404/101305106	9	101301522/101295209/101293844/101312907/101302668/101309133/101302479/101311547/101310854
MF	GO:0016788	hydrolase activity, acting on ester bonds	105/3675	332/12013	0.359093885815016	0.811689569348121	101312746/101306089/101313085/101297566/101291528/101291827/101304846/101311837/101311518/101301683/101312461/101302496/101313074/101298770/101307531/101315277/101309454/101296516/101308469/101305394/101307831/101295745/101299059/101298727/101309472/101310902/101303991/101307891/101313623/101299352/101294821/101307243/101300508/101298911/101303804/101303027/101293432/101310112/101302141/101311401…	LOC101312746/LOC101306089/LOC101313085/LOC101297566/LOC101291528/LOC101291827/LOC101304846/LOC101311837/LOC101311518/LOC101301683/LOC101312461/LOC101302496/LOC101313074/LOC101298770/LOC101307531/LOC101315277/LOC101309454/LOC101296516/LOC101308469/LOC101305394/LOC101307831/LOC101295745/LOC101299059/LOC101298727/LOC101309472/LOC101310902/LOC101303991/LOC101307891/LOC101313623/LOC101299352/LOC101294…	105	46	101312746/101306089/101313085/101297566/101291528/101291827/101304846/101311837/101301683/101302496/101313074/101315277/101296516/101295745/101298727/101303991/101307891/101307243/101300508/101303027/101310112/101302141/101311252/101299382/101305111/101302205/101292630/101305133/101300055/101294971/101291813/101294778/101290782/105351697/101297929/101301500/101294516/101310489/101300386/101312232…	59	101311518/101312461/101298770/101307531/101309454/101308469/101305394/101307831/101299059/101309472/101310902/101313623/101299352/101294821/101298911/101303804/101293432/101311401/101296228/101296347/101294692/101312547/101309336/101310470/101299997/105351189/101312826/101298749/101313036/101314794/101300853/101307195/101291828/101297723/101313338/101312828/101310502/101297137/101309866/101295238…
MF	GO:0004888	transmembrane signaling receptor activity	15/3675	44/12013	0.359836048708311	0.811689569348121	101306791/101293558/101300895/101298055/101294145/101293268/101294436/101292669/101298377/101295018/101314629/101293852/101300329/101300610/101291488	LOC101306791/LOC101293558/LOC101300895/LOC101298055/LOC101294145/LOC101293268/LOC101294436/LOC101292669/LOC101298377/LOC101295018/LOC101314629/LOC101293852/LOC101300329/LOC101300610/LOC101291488	15	2	101300610/101291488	13	101306791/101293558/101300895/101298055/101294145/101293268/101294436/101292669/101298377/101295018/101314629/101293852/101300329
MF	GO:0008146	sulfotransferase activity	5/3675	13/12013	0.363523400758282	0.811689569348121	101309583/101294909/101299161/101303373/101294373	LOC101309583/LOC101294909/LOC101299161/LOC101303373/LOC101294373	5	2	101309583/101303373	3	101294909/101299161/101294373
MF	GO:0008374	O-acyltransferase activity	5/3675	13/12013	0.363523400758282	0.811689569348121	101301468/101295386/101314983/101291001/101292954	LOC101301468/LOC101295386/LOC101314983/LOC101291001/LOC101292954	5	3	101295386/101314983/101292954	2	101301468/101291001
MF	GO:0016782	transferase activity, transferring sulfur-containing groups	5/3675	13/12013	0.363523400758282	0.811689569348121	101309583/101294909/101299161/101303373/101294373	LOC101309583/LOC101294909/LOC101299161/LOC101303373/LOC101294373	5	2	101309583/101303373	3	101294909/101299161/101294373
MF	GO:0016891	endoribonuclease activity, producing 5'-phosphomonoesters	5/3675	13/12013	0.363523400758282	0.811689569348121	101307831/101309472/105351189/101296187/101307665	LOC101307831/LOC101309472/LOC105351189/LOC101296187/LOC101307665	5	0		5	101307831/101309472/105351189/101296187/101307665
MF	GO:0016893	endonuclease activity, active with either ribo- or deoxyribonucleic acids and producing 5'-phosphomonoesters	5/3675	13/12013	0.363523400758282	0.811689569348121	101307831/101309472/105351189/101296187/101307665	LOC101307831/LOC101309472/LOC105351189/LOC101296187/LOC101307665	5	0		5	101307831/101309472/105351189/101296187/101307665
MF	GO:0044877	protein-containing complex binding	5/3675	13/12013	0.363523400758282	0.811689569348121	101290796/101297561/101303868/101297599/101296370	LOC101290796/LOC101297561/LOC101303868/LOC101297599/LOC101296370	5	4	101290796/101297561/101303868/101297599	1	101296370
MF	GO:0016703	oxidoreductase activity, acting on single donors with incorporation of molecular oxygen, incorporation of one atom of oxygen (internal monooxygenases or internal mixed function oxidases)	4/3675	10/12013	0.366216842736189	0.811689569348121	101305119/101305533/101311904/101307553	LOC101305119/LOC101305533/LOC101311904/LOC101307553	4	2	101305533/101307553	2	101305119/101311904
MF	GO:0016843	amine-lyase activity	4/3675	10/12013	0.366216842736189	0.811689569348121	101309393/101304032/101301958/101298887	LOC101309393/LOC101304032/LOC101301958/LOC101298887	4	2	101309393/101298887	2	101304032/101301958
MF	GO:0016844	strictosidine synthase activity	4/3675	10/12013	0.366216842736189	0.811689569348121	101309393/101304032/101301958/101298887	LOC101309393/LOC101304032/LOC101301958/LOC101298887	4	2	101309393/101298887	2	101304032/101301958
MF	GO:0003924	GTPase activity	13/3675	38/12013	0.371220242163931	0.816684532760649	101308576/101290796/101297561/101291431/101311130/101309809/101303868/101297665/101309885/101292553/101297599/101304093/101304579	LOC101308576/LOC101290796/LOC101297561/LOC101291431/LOC101311130/LOC101309809/LOC101303868/LOC101297665/LOC101309885/LOC101292553/LOC101297599/LOC101304093/LOC101304579	13	9	101290796/101297561/101291431/101311130/101309809/101303868/101309885/101297599/101304093	4	101308576/101297665/101292553/101304579
MF	GO:0051536	iron-sulfur cluster binding	18/3675	54/12013	0.379328254724735	0.822339355133185	101301393/101313707/101293380/101295413/101309397/101299368/101314730/101305119/101305533/101309216/101295323/101301532/101313652/10251521/101309818/101311904/101308397/101307553	LOC101301393/LOC101313707/LOC101293380/LOC101295413/LOC101309397/LOC101299368/LOC101314730/LOC101305119/LOC101305533/LOC101309216/LOC101295323/LOC101301532/LOC101313652/ndhK/LOC101309818/LOC101311904/LOC101308397/LOC101307553	18	13	101301393/101313707/101293380/101295413/101309397/101299368/101305533/101295323/101301532/101313652/101309818/101308397/101307553	5	101314730/101305119/101309216/10251521/101311904
MF	GO:0051540	metal cluster binding	18/3675	54/12013	0.379328254724735	0.822339355133185	101301393/101313707/101293380/101295413/101309397/101299368/101314730/101305119/101305533/101309216/101295323/101301532/101313652/10251521/101309818/101311904/101308397/101307553	LOC101301393/LOC101313707/LOC101293380/LOC101295413/LOC101309397/LOC101299368/LOC101314730/LOC101305119/LOC101305533/LOC101309216/LOC101295323/LOC101301532/LOC101313652/ndhK/LOC101309818/LOC101311904/LOC101308397/LOC101307553	18	13	101301393/101313707/101293380/101295413/101309397/101299368/101305533/101295323/101301532/101313652/101309818/101308397/101307553	5	101314730/101305119/101309216/10251521/101311904
[truncated: 160 more rows]
