# Supplementary material for: Strawberry FaSnRK1α Regulates Anaerobic Respiratory Metabolism under Waterlogging
Source: Int J Mol Sci. 2022 Apr 28;23(9):4914. doi: 10.3390/ijms23094914 (PMC9101944; doi:10.3390/ijms23094914)
Supplement: Supplementary file 1 [file ijms-23-04914-s001.zip › Supplementary Materials/Table S3.xls]

KEGGID	Description	GeneRatio	BgRatio	pvalue	padj	geneID	geneName	keggID	Count	Up	Up_Gene_names	Down	Down_Gene_names
fve04626	Plant-pathogen interaction	86/1253	193/4573	1.32E-07	1.55E-05	101295534/101309130/101294426/101304632/101297640/101303028/101314615/101294724/101291863/101292190/101294228/101294470/101293392/101314391/101307253/101290932/101308034/101305450/101296987/101302431/101306675/101313293/101293299/101299290/101308472/101307579/101306735/101299505/101294030/101296870/101311830/101304921/101298249/101293629/101313169/101298915/105352854/101313141/101302652/101294665…	LOC101295534/LOC101309130/LOC101294426/LOC101304632/LOC101297640/LOC101303028/LOC101314615/LOC101294724/LOC101291863/LOC101292190/LOC101294228/LOC101294470/LOC101293392/LOC101314391/LOC101307253/LOC101290932/LOC101308034/LOC101305450/LOC101296987/LOC101302431/LOC101306675/LOC101313293/LOC101293299/LOC101299290/LOC101308472/LOC101307579/LOC101306735/LOC101299505/LOC101294030/LOC101296870/LOC101311…	fve:101295534/fve:101309130/fve:101294426/fve:101304632/fve:101297640/fve:101303028/fve:101314615/fve:101294724/fve:101291863/fve:101292190/fve:101294228/fve:101294470/fve:101293392/fve:101314391/fve:101307253/fve:101290932/fve:101308034/fve:101296782/fve:101296987/fve:101302431/fve:101307253/fve:101313293/fve:101293299/fve:101299290/fve:101296782/fve:101307579/fve:101306735/fve:101299505/fve:101…	86	45	101295534/101309130/101304632/101297640/101303028/101314615/101294724/101291863/101292190/101294228/101294470/101293392/101307253/101306675/101299290/101306735/101299505/101304921/101298249/101293629/101298915/105352854/101294665/101310240/101314836/101306915/101312957/101306769/105350623/101310856/101309973/101306313/101305151/101308225/101309501/101313234/101313108/101310632/101308933/105351659…	41	101294426/101314391/101290932/101308034/101305450/101296987/101302431/101313293/101293299/101308472/101307579/101294030/101296870/101311830/101313169/101313141/101302652/101314550/101304818/101308877/105353149/101313465/101296790/101295526/101295935/101304351/101293817/101313703/101313483/105353023/101296230/101313710/101313029/101294523/101313171/101300161/101294531/101307611/101307708/101313415…
fve00906	Carotenoid biosynthesis	20/1253	30/4573	7.83E-06	0.000461791	101293791/101315210/101301466/101302159/101299368/101296114/101299092/101306058/101297853/101306850/101294153/101311145/101297926/101308227/101299429/101300786/101304491/101304999/101290784/101311997	LOC101293791/LOC101315210/LOC101301466/LOC101302159/LOC101299368/LOC101296114/LOC101299092/LOC101306058/LOC101297853/LOC101306850/LOC101294153/LOC101311145/LOC101297926/LOC101308227/LOC101299429/LOC101300786/LOC101304491/LOC101304999/LOC101290784/LOC101311997	fve:101293791/fve:101315210/fve:101301466/fve:101302159/fve:101299368/fve:101296114/fve:101299092/fve:101306058/fve:101297853/fve:101306850/fve:101294153/fve:101311145/fve:101297926/fve:101308227/fve:101299429/fve:101300786/fve:101304491/fve:101304999/fve:101290784/fve:101311997	20	5	101299368/101299092/101294153/101304491/101290784	15	101293791/101315210/101301466/101302159/101296114/101306058/101297853/101306850/101311145/101297926/101308227/101299429/101300786/101304999/101311997
fve00904	Diterpenoid biosynthesis	16/1253	22/4573	1.20E-05	0.000472934	101294270/101301569/105350252/101296335/101311230/101307058/101315406/101310426/101296899/101300592/101301165/101300048/101301279/101303210/101305225/101291222	LOC101294270/LOC101301569/LOC105350252/LOC101296335/LOC101311230/LOC101307058/LOC101315406/LOC101310426/LOC101296899/LOC101300592/LOC101301165/LOC101300048/LOC101301279/LOC101303210/LOC101305225/LOC101291222	fve:101294270/fve:101301569/fve:105350252/fve:101315406/fve:101311230/fve:101307058/fve:101315406/fve:101310426/fve:101296899/fve:101300592/fve:101301165/fve:101300048/fve:101301279/fve:101303210/fve:101305225/fve:101291222	16	4	101294270/101300048/101303210/101305225	12	101301569/105350252/101296335/101311230/101307058/101315406/101310426/101296899/101300592/101301165/101301279/101291222
fve00500	Starch and sucrose metabolism	62/1253	142/4573	1.72E-05	0.000507229	101312923/101305763/101303680/101305798/101297437/101301523/101301240/101299813/101313949/101304277/101313585/101314657/101298145/101301802/101310810/101314099/101314271/101293372/101295149/101305175/101309359/101292804/101310968/101308249/101310276/101292016/101293932/101302510/101299531/101309943/101315234/101306138/101298781/101292769/105352305/101305498/101309121/101307573/101292871/101292823…	LOC101312923/LOC101305763/LOC101303680/LOC101305798/LOC101297437/LOC101301523/LOC101301240/LOC101299813/LOC101313949/LOC101304277/LOC101313585/LOC101314657/LOC101298145/LOC101301802/LOC101310810/LOC101314099/LOC101314271/LOC101293372/LOC101295149/LOC101305175/LOC101309359/LOC101292804/LOC101310968/LOC101308249/LOC101310276/LOC101292016/LOC101293932/LOC101302510/LOC101299531/LOC101309943/LOC101315…	fve:101312923/fve:101305763/fve:101303680/fve:101305798/fve:101297437/fve:101301523/fve:101301240/fve:101299813/fve:101313949/fve:101304277/fve:101313585/fve:101314657/fve:101298145/fve:101301802/fve:101310810/fve:101314099/fve:101314271/fve:101293372/fve:101295149/fve:101305175/fve:101309359/fve:101292804/fve:101310968/fve:101308249/fve:101310276/fve:101292016/fve:101293932/fve:101302510/fve:101…	62	27	101312923/101305763/101303680/101305798/101297437/101301523/101301240/101313949/101304277/101314657/101298145/101301802/101309359/101292804/101292016/101309943/101315234/105352305/101309121/101307573/101292823/101312635/101297272/101298794/105352387/101291489/101306372	35	101299813/101313585/101310810/101314099/101314271/101293372/101295149/101305175/101310968/101308249/101310276/101293932/101302510/101299531/101306138/101298781/101292769/101305498/101292871/101313667/101293068/101310768/101290832/101298299/101312726/101306316/101301481/101305668/101291398/101295025/101301952/101297395/101298961/101312686/101307288
fve00910	Nitrogen metabolism	20/1253	33/4573	6.15E-05	0.0014519	101293387/101313814/101290812/101314637/101294865/101293380/101315278/101309397/101309786/101301391/101311000/101302713/101302825/101314372/101292138/101295234/101302186/101314255/101292197/101298454	LOC101293387/LOC101313814/LOC101290812/LOC101314637/LOC101294865/LOC101293380/LOC101315278/LOC101309397/LOC101309786/LOC101301391/LOC101311000/LOC101302713/LOC101302825/LOC101314372/LOC101292138/LOC101295234/LOC101302186/LOC101314255/LOC101292197/LOC101298454	fve:101293387/fve:101313814/fve:101290812/fve:101314637/fve:101294865/fve:101293380/fve:101315278/fve:101309397/fve:101309786/fve:101301391/fve:101311000/fve:101302713/fve:101302825/fve:101314372/fve:101292138/fve:101295234/fve:101302186/fve:101314255/fve:101292197/fve:101298454	20	6	101290812/101293380/101309397/101311000/101292197/101298454	14	101293387/101313814/101314637/101294865/101315278/101309786/101301391/101302713/101302825/101314372/101292138/101295234/101302186/101314255
fve00940	Phenylpropanoid biosynthesis	67/1253	165/4573	0.000128047	0.00251825	101310043/101300728/101296497/101305763/101308709/101310622/101307219/101315430/101305841/101296522/101309377/101313585/101297466/101314499/101310548/101294538/101306995/101306528/101298438/101300274/101297674/101292655/101306543/101315202/101299638/101303510/105352714/101306252/101302179/101292960/101306831/101291593/101310387/101315259/101304986/101292765/101307573/101312645/101292823/101312635…	LOC101310043/LOC101300728/LOC101296497/LOC101305763/LOC101308709/LOC101310622/LOC101307219/LOC101315430/LOC101305841/LOC101296522/LOC101309377/LOC101313585/LOC101297466/LOC101314499/LOC101310548/LOC101294538/LOC101306995/LOC101306528/LOC101298438/LOC101300274/LOC101297674/LOC101292655/LOC101306543/LOC101315202/LOC101299638/LOC101303510/LOC105352714/LOC101306252/LOC101302179/LOC101292960/LOC101306…	fve:101310043/fve:101300728/fve:101296497/fve:101305763/fve:101308709/fve:101310622/fve:101300728/fve:101315430/fve:101305841/fve:101296522/fve:101309377/fve:101313585/fve:101297466/fve:101314499/fve:101310548/fve:101294538/fve:101306995/fve:101306528/fve:101298438/fve:101300274/fve:101297674/fve:101292655/fve:101306543/fve:101315202/fve:101299638/fve:101303510/fve:105352714/fve:101306252/fve:101…	67	40	101310043/101300728/101296497/101305763/101308709/101310622/101307219/101315430/101305841/101297466/101310548/101306995/101306528/101298438/101300274/101303510/101302179/101306831/101291593/101310387/101304986/101307573/101312645/101292823/101312635/101297323/101291326/101296734/101306559/101311779/101301997/101300236/101301628/101297272/101296138/101291128/105352387/101310392/101293677/101291715	27	101296522/101309377/101313585/101314499/101294538/101297674/101292655/101306543/101315202/101299638/105352714/101306252/101292960/101315259/101292765/101310768/101292401/101305668/105350009/101299604/101301952/101313615/101302900/101295982/101309303/101307288/101307282
fve00592	alpha-Linolenic acid metabolism	31/1253	63/4573	0.000171617	0.002892969	101310067/101311060/101301208/101293036/101301149/101303983/101311341/101301186/101301154/101305363/101300509/101301564/101294384/101298727/101301264/101292447/101292737/101304151/101299562/101302672/101304437/101312801/101298101/101297812/101306973/101291694/101292209/101298400/101306686/101294042/101311411	LOC101310067/LOC101311060/LOC101301208/LOC101293036/LOC101301149/LOC101303983/LOC101311341/LOC101301186/LOC101301154/LOC101305363/LOC101300509/LOC101301564/LOC101294384/LOC101298727/LOC101301264/LOC101292447/LOC101292737/LOC101304151/LOC101299562/LOC101302672/LOC101304437/LOC101312801/LOC101298101/LOC101297812/LOC101306973/LOC101291694/LOC101292209/LOC101298400/LOC101306686/LOC101294042/LOC101311…	fve:101311411/fve:101311060/fve:101301208/fve:101293036/fve:101301149/fve:101303983/fve:101311341/fve:101301186/fve:101301154/fve:101305363/fve:101300509/fve:101301564/fve:101294384/fve:101298727/fve:101301264/fve:101292447/fve:101292737/fve:101304151/fve:101299562/fve:101302672/fve:101292090/fve:101312801/fve:101298101/fve:101297812/fve:101306973/fve:101291694/fve:101301186/fve:101298400/fve:101…	31	24	101311060/101301208/101293036/101303983/101311341/101301186/101301154/101305363/101300509/101301564/101294384/101298727/101292447/101292737/101304151/101302672/101304437/101312801/101297812/101306973/101291694/101292209/101306686/101311411	7	101310067/101301149/101301264/101299562/101298101/101298400/101294042
fve00195	Photosynthesis	30/1253	63/4573	0.000449182	0.006461127	101301393/101305541/101295880/101293410/101296804/101309216/101308748/10251490/101298445/101313705/10251480/10251508/101301669/10251491/101296736/10251526/10251485/101310664/10251505/101312066/10251506/10251541/10251532/10251551/101304237/10251493/101312849/101300617/10251547/101294150	LOC101301393/LOC101305541/LOC101295880/LOC101293410/LOC101296804/LOC101309216/LOC101308748/atpA/LOC101298445/LOC101313705/psbA/psbZ/LOC101301669/atpF/LOC101296736/atpB/psbK/LOC101310664/psbD/LOC101312066/psbC/psaJ/petA/petB/LOC101304237/atpI/LOC101312849/LOC101300617/psbB/LOC101294150	fve:101301393/fve:101305541/fve:101295880/fve:101293410/fve:101296804/fve:101312585/fve:101308748/fve:10251490/fve:101298445/fve:101313705/fve:10251480/fve:10251508/fve:101301669/fve:10251491/fve:101296736/fve:10251526/fve:10251485/fve:101310664/fve:10251505/fve:101312066/fve:10251506/fve:10251541/fve:10251532/fve:10251551/fve:101304237/fve:10251493/fve:101312849/fve:101300617/fve:10251547/fve:10…	30	14	101301393/101305541/101295880/101293410/101296804/101298445/101313705/101301669/101296736/101310664/101312066/101304237/101312849/101294150	16	101309216/101308748/10251490/10251480/10251508/10251491/10251526/10251485/10251505/10251506/10251541/10251532/10251551/10251493/101300617/10251547
fve02010	ABC transporters	20/1253	37/4573	0.000525827	0.006461127	101290884/101313784/101307483/101309993/101307196/101294555/101302270/101306620/101311221/105353143/101302012/101308239/101299826/101312432/101294844/101297170/101293422/101303858/101309527/101301119	LOC101290884/LOC101313784/LOC101307483/LOC101309993/LOC101307196/LOC101294555/LOC101302270/LOC101306620/LOC101311221/LOC105353143/LOC101302012/LOC101308239/LOC101299826/LOC101312432/LOC101294844/LOC101297170/LOC101293422/LOC101303858/LOC101309527/LOC101301119	fve:101290884/fve:101313784/fve:101307483/fve:101309993/fve:101306620/fve:101294555/fve:101302270/fve:101306620/fve:101311221/fve:101296590/fve:101302012/fve:101297170/fve:101296590/fve:101312432/fve:101312432/fve:101297170/fve:101298730/fve:101303858/fve:101299532/fve:101301119	20	5	101302012/101312432/101294844/101309527/101301119	15	101290884/101313784/101307483/101309993/101307196/101294555/101302270/101306620/101311221/105353143/101308239/101299826/101297170/101293422/101303858
fve04016	MAPK signaling pathway - plant	48/1253	115/4573	0.000547553	0.006461127	101304907/101309130/101305807/101297640/101310050/101310511/101305215/101307242/101294470/101293392/101291297/101296842/101308034/101293337/101315166/101304921/101304013/101304512/101298915/101313141/101308237/101314802/101294665/101300536/101294876/101306915/101295052/101306769/101300444/101303388/101308877/101294711/101312250/101308797/101295526/101306313/101304612/101305151/101309501/101306195…	LOC101304907/LOC101309130/LOC101305807/LOC101297640/LOC101310050/LOC101310511/LOC101305215/LOC101307242/LOC101294470/LOC101293392/LOC101291297/LOC101296842/LOC101308034/LOC101293337/LOC101315166/LOC101304921/LOC101304013/LOC101304512/LOC101298915/LOC101313141/LOC101308237/LOC101314802/LOC101294665/LOC101300536/LOC101294876/LOC101306915/LOC101295052/LOC101306769/LOC101300444/LOC101303388/LOC101308…	fve:101304907/fve:101309130/fve:101305807/fve:101297640/fve:101310050/fve:101310511/fve:101305215/fve:101307242/fve:101294470/fve:101293392/fve:101291297/fve:101296842/fve:101308034/fve:101293337/fve:101315166/fve:101304921/fve:101304013/fve:101304512/fve:101298915/fve:101313141/fve:101308237/fve:101314802/fve:101294665/fve:101300536/fve:101294876/fve:101306915/fve:101295052/fve:101306769/fve:101…	48	39	101304907/101309130/101305807/101297640/101310050/101305215/101307242/101294470/101293392/101291297/101296842/101293337/101304921/101304013/101304512/101298915/101308237/101314802/101294665/101300536/101306915/101295052/101306769/101300444/101303388/101294711/101308797/101306313/101304612/101305151/101309501/101306195/101313234/101310632/101291920/101314957/101313017/101311683/101306185	9	101310511/101308034/101315166/101313141/101294876/101308877/101312250/101295526/101299017
fve00196	Photosynthesis - antenna proteins	15/1253	25/4573	0.000611337	0.006557976	101310140/101300760/101301278/101309318/101295423/101291702/101309852/101309848/101301492/101303242/101297707/101293466/101296588/101305949/101299419	LOC101310140/LOC101300760/LOC101301278/LOC101309318/LOC101295423/LOC101291702/LOC101309852/LOC101309848/LOC101301492/LOC101303242/LOC101297707/LOC101293466/LOC101296588/LOC101305949/LOC101299419	fve:101310140/fve:101300760/fve:101293466/fve:101309318/fve:101295423/fve:101291702/fve:101309852/fve:101309848/fve:101301492/fve:101303242/fve:101297707/fve:101293466/fve:101296588/fve:101305949/fve:101299419	15	13	101310140/101301278/101309318/101295423/101291702/101309852/101309848/101301492/101297707/101293466/101296588/101305949/101299419	2	101300760/101303242
fve00061	Fatty acid biosynthesis	19/1253	39/4573	0.00356063	0.035012858	101310767/101310525/101292749/101296826/101299334/101304097/101291943/101305233/101298282/101311297/101308816/101306237/101307471/101296789/10251528/101314370/101299080/101297137/101315077	LOC101310767/LOC101310525/LOC101292749/LOC101296826/LOC101299334/LOC101304097/LOC101291943/LOC101305233/LOC101298282/LOC101311297/LOC101308816/LOC101306237/LOC101307471/LOC101296789/accD/LOC101314370/LOC101299080/LOC101297137/LOC101315077	fve:101310767/fve:101310525/fve:101292749/fve:101296826/fve:101299334/fve:101304097/fve:101291943/fve:101305233/fve:101298282/fve:101311297/fve:101308816/fve:101306237/fve:101307471/fve:101296789/fve:10251528/fve:101314370/fve:101299080/fve:101297137/fve:101315077	19	4	101310767/101292749/101299334/101299080	15	101310525/101296826/101304097/101291943/101305233/101298282/101311297/101308816/101306237/101307471/101296789/10251528/101314370/101297137/101315077
fve04933	AGE-RAGE signaling pathway in diabetic complications	9/1253	14/4573	0.004222296	0.038325454	101311837/101302496/101313658/101295814/101302205/101301202/101302518/105349880/101302980	LOC101311837/LOC101302496/LOC101313658/LOC101295814/LOC101302205/LOC101301202/LOC101302518/LOC105349880/LOC101302980	fve:101311837/fve:101302496/fve:101313658/fve:101295814/fve:101302205/fve:101301202/fve:101302518/fve:101295759/fve:101302980	9	4	101311837/101302496/101313658/101302205	5	101295814/101301202/101302518/105349880/101302980
fve00900	Terpenoid backbone biosynthesis	25/1253	57/4573	0.005287305	0.044564431	101310430/101313998/101314409/101310344/101313528/101304363/101309304/101300324/101314462/101290865/101309015/101291219/101299493/101307257/101312088/101290752/101293163/101307740/101292163/101308723/101293303/101300311/101297281/101306182/101301422	LOC101310430/LOC101313998/LOC101314409/LOC101310344/LOC101313528/LOC101304363/LOC101309304/LOC101300324/LOC101314462/LOC101290865/LOC101309015/LOC101291219/LOC101299493/LOC101307257/LOC101312088/LOC101290752/LOC101293163/LOC101307740/LOC101292163/LOC101308723/LOC101293303/LOC101300311/LOC101297281/LOC101306182/LOC101301422	fve:101310430/fve:101313998/fve:101314409/fve:101310344/fve:101313528/fve:101304363/fve:101309304/fve:101300324/fve:101314462/fve:101290865/fve:101308723/fve:101291219/fve:101299493/fve:101307257/fve:101312088/fve:101290752/fve:101293163/fve:101307740/fve:101297281/fve:101308723/fve:101293303/fve:101300311/fve:101297281/fve:101306182/fve:101301422	25	15	101310430/101313998/101314409/101310344/101313528/101304363/101309304/101300324/101314462/101290865/101309015/101299493/101292163/101308723/101297281	10	101291219/101307257/101312088/101290752/101293163/101307740/101293303/101300311/101306182/101301422
fve00908	Zeatin biosynthesis	11/1253	20/4573	0.008255567	0.064943792	101307032/101307321/101302306/101290878/101311784/101302014/101295728/101310054/101308780/101295539/101295477	LOC101307032/LOC101307321/LOC101302306/LOC101290878/LOC101311784/LOC101302014/LOC101295728/LOC101310054/LOC101308780/LOC101295539/LOC101295477	fve:101307032/fve:101307321/fve:101302306/fve:101290878/fve:101311784/fve:101302014/fve:101300743/fve:101310054/fve:101308780/fve:101295539/fve:101295477	11	6	101302306/101290878/101302014/101308780/101295539/101295477	5	101307032/101307321/101311784/101295728/101310054
fve00620	Pyruvate metabolism	30/1253	75/4573	0.011612205	0.077273054	101311878/101310430/101310897/101310390/101302361/101297400/101299334/101312911/101304097/101296128/101310892/101298701/101311297/101291684/101311183/101313059/101298203/101306237/101310779/101296227/101303318/101296789/101307487/10251528/101303194/101300962/101308461/101296629/101292407/101300243	LOC101311878/LOC101310430/LOC101310897/LOC101310390/LOC101302361/LOC101297400/LOC101299334/LOC101312911/LOC101304097/LOC101296128/LOC101310892/LOC101298701/LOC101311297/LOC101291684/LOC101311183/LOC101313059/LOC101298203/LOC101306237/LOC101310779/LOC101296227/LOC101303318/LOC101296789/LOC101307487/accD/LOC101303194/LOC101300962/LOC101308461/LOC101296629/LOC101292407/LOC101300243	fve:101311878/fve:101310430/fve:101310897/fve:101310390/fve:101302361/fve:101297400/fve:101299334/fve:101312911/fve:101304097/fve:101296128/fve:101310892/fve:101298701/fve:101311297/fve:101291684/fve:101311183/fve:101313059/fve:101298203/fve:101306237/fve:101310779/fve:101296227/fve:101303318/fve:101296789/fve:101307487/fve:10251528/fve:101303194/fve:101300962/fve:101308461/fve:101296629/fve:1012…	30	11	101311878/101310430/101310897/101310390/101302361/101297400/101299334/101310892/101298701/101311183/101303318	19	101312911/101304097/101296128/101311297/101291684/101313059/101298203/101306237/101310779/101296227/101296789/101307487/10251528/101303194/101300962/101308461/101296629/101292407/101300243
fve00073	Cutin, suberine and wax biosynthesis	13/1253	26/4573	0.01163281	0.077273054	101315116/101314941/101314535/101294781/101295412/101294542/101296893/101313300/101312286/101302374/101301291/101308477/101301786	LOC101315116/LOC101314941/LOC101314535/LOC101294781/LOC101295412/LOC101294542/LOC101296893/LOC101313300/LOC101312286/LOC101302374/LOC101301291/LOC101308477/LOC101301786	fve:101315116/fve:101314941/fve:101314535/fve:101294781/fve:101295412/fve:101294542/fve:101296893/fve:101313300/fve:101312286/fve:101297529/fve:101301291/fve:101308477/fve:101301786	13	2	101312286/101301291	11	101315116/101314941/101314535/101294781/101295412/101294542/101296893/101313300/101302374/101308477/101301786
fve00010	Glycolysis / Gluconeogenesis	42/1253	112/4573	0.011787415	0.077273054	101311878/101311060/101303820/101303154/101294972/101293744/101310897/101311341/101310390/101299584/101302157/101302361/101310037/101304611/101315284/101308884/101309348/101314636/101309170/101296609/101312911/101308249/101310892/101298701/101309379/101291684/101311183/101312927/101313059/101301920/101309082/101298203/101310779/101296227/101307487/101300020/101300962/105351697/101308461/101296629…	LOC101311878/LOC101311060/LOC101303820/LOC101303154/LOC101294972/LOC101293744/LOC101310897/LOC101311341/LOC101310390/LOC101299584/LOC101302157/LOC101302361/LOC101310037/LOC101304611/LOC101315284/LOC101308884/LOC101309348/LOC101314636/LOC101309170/LOC101296609/LOC101312911/LOC101308249/LOC101310892/LOC101298701/LOC101309379/LOC101291684/LOC101311183/LOC101312927/LOC101313059/LOC101301920/LOC101309…	fve:101311878/fve:101311060/fve:101303820/fve:101303154/fve:101294972/fve:101293744/fve:101310897/fve:101311341/fve:101310390/fve:101299584/fve:101302157/fve:101302361/fve:101310037/fve:101304611/fve:101315284/fve:101309170/fve:101309348/fve:101314636/fve:101309170/fve:101296609/fve:101312911/fve:101308249/fve:101310892/fve:101298701/fve:101309379/fve:101291684/fve:101311183/fve:101312927/fve:101…	42	21	101311878/101311060/101303820/101303154/101294972/101293744/101310897/101311341/101310390/101302157/101302361/101315284/101314636/101310892/101298701/101309379/101311183/101312927/101301920/105351697/101308286	21	101299584/101310037/101304611/101308884/101309348/101309170/101296609/101312911/101308249/101291684/101313059/101309082/101298203/101310779/101296227/101307487/101300020/101300962/101308461/101296629/101308393
fve00380	Tryptophan metabolism	18/1253	41/4573	0.016581591	0.088539798	101310430/101302724/101314692/101312911/101313276/101310892/101311183/101309411/101298891/101299781/101313059/101308058/101312441/101300089/101314251/101307488/101299870/101296483	LOC101310430/LOC101302724/LOC101314692/LOC101312911/YUC1/LOC101310892/LOC101311183/YUC7/LOC101298891/LOC101299781/LOC101313059/LOC101308058/LOC101312441/YUC3/LOC101314251/LOC101307488/LOC101299870/LOC101296483	fve:101310430/fve:101302724/fve:101314692/fve:101312911/fve:101305359/fve:101310892/fve:101311183/fve:101295199/fve:101298891/fve:101299781/fve:101313059/fve:101308058/fve:101312441/fve:101305359/fve:101314251/fve:101314692/fve:101299870/fve:101296483	18	7	101310430/101310892/101311183/101299781/101308058/101307488/101299870	11	101302724/101314692/101312911/101313276/101309411/101298891/101313059/101312441/101300089/101314251/101296483
fve00909	Sesquiterpenoid and triterpenoid biosynthesis	19/1253	44/4573	0.017093199	0.088539798	101311715/101313461/101305573/101299914/101313166/101311104/101313114/101308521/101301453/101303103/101312825/101312536/105351117/105351115/101312586/101312297/101306514/105349531/101295187	LOC101311715/LOC101313461/LOC101305573/LOC101299914/LOC101313166/LOC101311104/LOC101313114/LOC101308521/LOC101301453/LOC101303103/LOC101312825/LOC101312536/LOC105351117/LOC105351115/LOC101312586/LOC101312297/LOC101306514/LOC105349531/LOC101295187	fve:101311715/fve:101313461/fve:101305573/fve:101299914/fve:101313166/fve:101311104/fve:101311104/fve:101308521/fve:101301453/fve:101303103/fve:101312825/fve:101312536/fve:101312825/fve:101312536/fve:101312586/fve:101312297/fve:101312586/fve:101300752/fve:101295187	19	17	101311715/101313461/101305573/101299914/101313166/101311104/101313114/101301453/101312825/101312536/105351117/105351115/101312586/101312297/101306514/105349531/101295187	2	101308521/101303103
fve00941	Flavonoid biosynthesis	19/1253	44/4573	0.017093199	0.088539798	101309377/101298317/101298456/101298162/101306528/101298438/101305307/101315202/101300182/101297977/101292960/101291593/101310387/101292744/101292765/101312645/101306809/101308284/101302900	LOC101309377/LOC101298317/LOC101298456/LOC101298162/LOC101306528/LOC101298438/LOC101305307/LOC101315202/LOC101300182/LOC101297977/LOC101292960/LOC101291593/LOC101310387/LOC101292744/LOC101292765/LOC101312645/LOC101306809/LOC101308284/LOC101302900	fve:101309377/fve:101298317/fve:101298456/fve:101298162/fve:101306528/fve:101298438/fve:101305307/fve:101315202/fve:101300182/fve:101297977/fve:101292475/fve:101291593/fve:101310387/fve:101292744/fve:101292765/fve:101311200/fve:101306809/fve:101308284/fve:101302900	19	5	101306528/101298438/101291593/101310387/101312645	14	101309377/101298317/101298456/101298162/101305307/101315202/101300182/101297977/101292960/101292744/101292765/101306809/101308284/101302900
fve04075	Plant hormone signal transduction	70/1253	205/4573	0.017787252	0.088539798	101314468/101305807/101292708/101292682/101292569/101301495/101308499/101291797/101305215/101305406/101302102/101291297/101308213/101293112/101296802/101314119/101293337/101291499/101302360/101315166/101308526/101303266/101304013/101292332/101304512/101303635/101298915/101293647/101308237/101314338/101294876/101306769/101308891/101290721/101300444/101303388/101303352/101297192/101313488/101300549…	LOC101314468/LOC101305807/LOC101292708/LOC101292682/LOC101292569/LOC101301495/LOC101308499/LOC101291797/LOC101305215/LOC101305406/LOC101302102/LOC101291297/LOC101308213/LOC101293112/LOC101296802/LOC101314119/LOC101293337/LOC101291499/LOC101302360/LOC101315166/LOC101308526/LOC101303266/LOC101304013/LOC101292332/LOC101304512/LOC101303635/LOC101298915/LOC101293647/LOC101308237/LOC101314338/LOC101294…	fve:101314468/fve:101305807/fve:101292708/fve:101292682/fve:101292569/fve:101301495/fve:101308499/fve:101291797/fve:101305215/fve:101305406/fve:101302102/fve:101291297/fve:101308213/fve:101293112/fve:101296802/fve:101314119/fve:101293337/fve:101291499/fve:101302360/fve:101315166/fve:101308526/fve:101303266/fve:101304013/fve:101292332/fve:101304512/fve:101303635/fve:101298915/fve:101293647/fve:101…	70	37	101314468/101305807/101292682/101292569/101291797/101305215/101302102/101291297/101293112/101293337/101291499/101302360/101304013/101304512/101298915/101293647/101308237/101306769/101290721/101300444/101303388/101313488/101300549/101294114/101315201/101306195/101294986/101310632/101314957/101313017/101298580/101297826/101305492/101313952/101295922/101306185/101311781	33	101292708/101301495/101308499/101305406/101308213/101296802/101314119/101315166/101308526/101303266/101292332/101303635/101314338/101294876/101308891/101303352/101297192/101306891/101312265/101314955/101297896/101305046/101307978/101295874/101292854/101294715/101311700/101297038/105351225/101313088/101292537/105350294/105349490
fve00561	Glycerolipid metabolism	28/1253	71/4573	0.017817778	0.088539798	101299440/101304187/101298210/101302157/101314391/101310037/101295980/101295108/101298727/101297770/101308884/101301468/101309170/101313050/101298223/101310892/101294795/101302696/101315455/101311183/101313059/101313984/101301008/101303508/101290876/101308393/101307029/101311198	LOC101299440/LOC101304187/LOC101298210/LOC101302157/LOC101314391/LOC101310037/LOC101295980/LOC101295108/LOC101298727/LOC101297770/LOC101308884/LOC101301468/LOC101309170/LOC101313050/LOC101298223/LOC101310892/LOC101294795/LOC101302696/LOC101315455/LOC101311183/LOC101313059/LOC101313984/LOC101301008/LOC101303508/LOC101290876/LOC101308393/LOC101307029/LOC101311198	fve:101299440/fve:101304187/fve:101295980/fve:101302157/fve:101314391/fve:101310037/fve:101295980/fve:101295108/fve:101298727/fve:101297770/fve:101309170/fve:101301468/fve:101309170/fve:101313050/fve:101298223/fve:101310892/fve:101294795/fve:101302696/fve:101304410/fve:101311183/fve:101313059/fve:101313984/fve:101301008/fve:101303508/fve:101290876/fve:101308393/fve:101307029/fve:101311198	28	14	101299440/101304187/101298210/101302157/101295980/101295108/101298727/101298223/101310892/101294795/101311183/101313984/101301008/101303508	14	101314391/101310037/101297770/101308884/101301468/101309170/101313050/101302696/101315455/101313059/101290876/101308393/101307029/101311198
fve00480	Glutathione metabolism	38/1253	102/4573	0.018008095	0.088539798	101304934/101303737/101314168/101310846/101310275/101311527/101308658/101303142/101294550/101309495/101298830/101310563/101308061/101309984/101306051/101307771/101301837/101309226/101306630/101309524/101307514/101300827/101311471/101299125/101315068/101306148/101309256/101293578/105350711/101310247/101298850/101314178/101305509/101293265/101291304/101313553/101304106/101291715	LOC101304934/LOC101303737/LOC101314168/LOC101310846/LOC101310275/LOC101311527/LOC101308658/LOC101303142/LOC101294550/LOC101309495/LOC101298830/LOC101310563/LOC101308061/LOC101309984/LOC101306051/LOC101307771/LOC101301837/LOC101309226/LOC101306630/LOC101309524/LOC101307514/LOC101300827/LOC101311471/LOC101299125/LOC101315068/LOC101306148/LOC101309256/LOC101293578/LOC105350711/LOC101310247/LOC101298…	fve:101304934/fve:101303737/fve:101314168/fve:101310846/fve:101310275/fve:101311527/fve:101308658/fve:101303142/fve:101294550/fve:101297668/fve:101298830/fve:101310563/fve:101308061/fve:101310563/fve:101306051/fve:101307771/fve:101301837/fve:101308650/fve:101306630/fve:101309524/fve:101307514/fve:101300827/fve:101311471/fve:101299125/fve:101315068/fve:101306148/fve:101309256/fve:101293578/fve:101…	38	16	101304934/101310846/101310275/101311527/101303142/101309495/101310563/101309984/101306051/101306630/101311471/101314178/101305509/101293265/101304106/101291715	22	101303737/101314168/101308658/101294550/101298830/101308061/101307771/101301837/101309226/101309524/101307514/101300827/101299125/101315068/101306148/101309256/101293578/105350711/101310247/101298850/101291304/101313553
fve00040	Pentose and glucuronate interconversions	32/1253	86/4573	0.028913998	0.13647407	101306089/101313085/101291528/101291827/101302157/101310037/101297522/101294487/101308884/101309170/101302685/101312551/101296139/101300901/101291580/101311252/101296228/101293631/101294778/101312989/101295811/101297929/101302645/101296237/101300386/101304327/101308393/105352879/101302349/101291559/101292205/101295197	LOC101306089/LOC101313085/LOC101291528/LOC101291827/LOC101302157/LOC101310037/LOC101297522/LOC101294487/LOC101308884/LOC101309170/LOC101302685/LOC101312551/LOC101296139/LOC101300901/LOC101291580/LOC101311252/LOC101296228/LOC101293631/LOC101294778/LOC101312989/LOC101295811/LOC101297929/LOC101302645/LOC101296237/LOC101300386/LOC101304327/LOC101308393/LOC105352879/LOC101302349/LOC101291559/LOC101292…	fve:101306089/fve:101313085/fve:101291528/fve:101291827/fve:101302157/fve:101310037/fve:101297522/fve:101294487/fve:101309170/fve:101309170/fve:101302685/fve:101312551/fve:101296139/fve:101300901/fve:101291580/fve:101311252/fve:101296228/fve:101293631/fve:101294778/fve:101312989/fve:101295811/fve:101297929/fve:101302645/fve:101296237/fve:101300386/fve:101304327/fve:101308393/fve:105352879/fve:101…	32	17	101306089/101313085/101291528/101291827/101302157/101297522/101294487/101302685/101312551/101300901/101311252/101294778/101297929/101296237/101300386/101292205/101295197	15	101310037/101308884/101309170/101296139/101291580/101296228/101293631/101312989/101295811/101302645/101304327/101308393/105352879/101302349/101291559
fve00960	Tropane, piperidine and pyridine alkaloid biosynthesis	12/1253	26/4573	0.03099903	0.140687905	101309643/101303958/101300072/101298418/101300932/101299206/101305686/101299782/101297813/101307895/101298123/101306938	LOC101309643/LOC101303958/LOC101300072/LOC101298418/LOC101300932/LOC101299206/LOC101305686/LOC101299782/LOC101297813/LOC101307895/LOC101298123/LOC101306938	fve:101309643/fve:101303958/fve:101300072/fve:101298418/fve:101300932/fve:101299206/fve:101305686/fve:101300932/fve:101297813/fve:101305686/fve:101298123/fve:101300072	12	9	101309643/101303958/101300072/101300932/101299206/101305686/101299782/101297813/101307895	3	101298418/101298123/101306938
fve00052	Galactose metabolism	19/1253	47/4573	0.035715399	0.156089522	101310347/101303154/101307049/101293744/101304277/101296609/101308249/101315234/101312927/101301920/101305769/101306059/101301008/101297814/101303508/101294210/101290858/101303922/101311860	LOC101310347/LOC101303154/LOC101307049/LOC101293744/LOC101304277/LOC101296609/LOC101308249/LOC101315234/LOC101312927/LOC101301920/LOC101305769/LOC101306059/LOC101301008/LOC101297814/LOC101303508/LOC101294210/LOC101290858/LOC101303922/LOC101311860	fve:101310347/fve:101303154/fve:101307049/fve:101293744/fve:101304277/fve:101296609/fve:101308249/fve:101315234/fve:101312927/fve:101301920/fve:101305769/fve:101306059/fve:101301008/fve:101297814/fve:101303508/fve:101294210/fve:101290858/fve:101303922/fve:101311860	19	13	101310347/101303154/101307049/101293744/101304277/101315234/101312927/101301920/101301008/101297814/101303508/101290858/101303922	6	101296609/101308249/101305769/101306059/101294210/101311860
fve01200	Carbon metabolism	78/1253	240/4573	0.042068922	0.167133825	101311878/101303154/101310430/101293744/101315253/101290812/101294194/101310390/101292916/101299584/101302361/101315278/101311094/101308604/101297305/101303142/101294487/101304611/101315284/101297400/101294770/101309348/101296609/101299334/101312911/101308249/101293266/101309493/101311808/101298701/101311000/101306940/101311297/101314983/101310343/101309379/101291684/101301920/101312365/101306035…	LOC101311878/LOC101303154/LOC101310430/LOC101293744/LOC101315253/LOC101290812/LOC101294194/LOC101310390/LOC101292916/LOC101299584/LOC101302361/LOC101315278/LOC101311094/LOC101308604/LOC101297305/LOC101303142/LOC101294487/LOC101304611/LOC101315284/LOC101297400/LOC101294770/LOC101309348/LOC101296609/LOC101299334/LOC101312911/LOC101308249/LOC101293266/LOC101309493/LOC101311808/LOC101298701/LOC101311…	fve:101311878/fve:101303154/fve:101310430/fve:101293744/fve:101315253/fve:101290812/fve:101294194/fve:101310390/fve:101292916/fve:101299584/fve:101302361/fve:101315278/fve:101311094/fve:101308604/fve:101297305/fve:101303142/fve:101294487/fve:101304611/fve:101315284/fve:101297400/fve:101294770/fve:101309348/fve:101296609/fve:101299334/fve:101312911/fve:101308249/fve:101293266/fve:101309493/fve:101…	78	39	101311878/101303154/101310430/101293744/101315253/101290812/101294194/101310390/101292916/101302361/101311094/101308604/101297305/101303142/101294487/101315284/101297400/101294770/101299334/101293266/101298701/101311000/101314983/101309379/101301920/101302695/101302583/101308733/105353312/101307033/101310914/101291539/101303114/101290860/105351697/101292384/101304073/101310745/101308422	39	101299584/101315278/101304611/101309348/101296609/101312911/101308249/101309493/101311808/101306940/101311297/101310343/101291684/101312365/101306035/101307514/101309082/101298203/101309364/101306237/101310779/101296227/101296789/10251527/101307487/101300020/10251528/101300962/101314946/101296006/101308461/101296629/101307515/101310247/101292407/101292050/101293139/101314855/101300243
fve00905	Brassinosteroid biosynthesis	12/1253	27/4573	0.042263551	0.167133825	101303417/101303995/101301286/101297721/101301702/101314754/101315132/101314551/101292207/101303212/101313910/101297235	LOC101303417/LOC101303995/LOC101301286/LOC101297721/LOC101301702/LOC101314754/LOC101315132/LOC101314551/LOC101292207/LOC101303212/LOC101313910/LOC101297235	fve:101303417/fve:101303995/fve:101301286/fve:101297721/fve:101301702/fve:101301702/fve:101315132/fve:101314551/fve:101301286/fve:101303212/fve:101313910/fve:101297235	12	3	101315132/101314551/101313910	9	101303417/101303995/101301286/101297721/101301702/101314754/101292207/101303212/101297235
fve00280	Valine, leucine and isoleucine degradation	21/1253	54/4573	0.043290948	0.167133825	101310430/101304729/101308190/101301154/105351650/101314462/101312911/101298386/101293266/101309493/101310892/101311183/101313059/101312365/101307853/101302695/101291410/101311948/101308422/101290706/105349930	LOC101310430/LOC101304729/LOC101308190/LOC101301154/LOC105351650/LOC101314462/LOC101312911/LOC101298386/LOC101293266/LOC101309493/LOC101310892/LOC101311183/LOC101313059/LOC101312365/LOC101307853/LOC101302695/LOC101291410/LOC101311948/LOC101308422/LOC101290706/LOC105349930	fve:101310430/fve:101304729/fve:101308190/fve:101301154/fve:105351650/fve:101314462/fve:101312911/fve:101298386/fve:101293266/fve:101309493/fve:101310892/fve:101311183/fve:101313059/fve:101312365/fve:101307853/fve:101302695/fve:101291410/fve:101311948/fve:101308422/fve:101290706/fve:101297370	21	15	101310430/101304729/101308190/101301154/101314462/101298386/101293266/101310892/101311183/101307853/101302695/101291410/101311948/101308422/101290706	6	105351650/101312911/101309493/101313059/101312365/105349930
fve00460	Cyanoamino acid metabolism	17/1253	42/4573	0.045024019	0.167133825	101303737/101305763/101313585/101292861/101307573/101292823/101312635/101306148/101310768/101303114/101310745/101305668/101297272/101292050/105352387/101301952/101307288	LOC101303737/LOC101305763/LOC101313585/LOC101292861/LOC101307573/LOC101292823/LOC101312635/LOC101306148/LOC101310768/LOC101303114/LOC101310745/LOC101305668/LOC101297272/LOC101292050/LOC105352387/LOC101301952/LOC101307288	fve:101303737/fve:101305763/fve:101313585/fve:101292861/fve:101307573/fve:101292823/fve:101312635/fve:101306148/fve:101310768/fve:101303114/fve:101310745/fve:101305668/fve:101297272/fve:101292050/fve:101297272/fve:101301952/fve:101307288	17	8	101305763/101307573/101292823/101312635/101303114/101310745/101297272/105352387	9	101303737/101313585/101292861/101306148/101310768/101305668/101292050/101301952/101307288
fve00780	Biotin metabolism	8/1253	16/4573	0.045324427	0.167133825	101310525/101300782/101291943/101298282/101295323/101308816/101311473/101315077	LOC101310525/LOC101300782/LOC101291943/LOC101298282/LOC101295323/LOC101308816/LOC101311473/LOC101315077	fve:101310525/fve:101294231/fve:101291943/fve:101298282/fve:101295323/fve:101308816/fve:101311473/fve:101315077	8	2	101300782/101295323	6	101310525/101291943/101298282/101308816/101311473/101315077
fve00640	Propanoate metabolism	16/1253	40/4573	0.056637611	0.197520687	101310430/101310897/101299334/101312911/101302729/101304097/101293266/101309493/101311297/101312365/101302695/101306237/101296789/101311948/10251528/101308422	LOC101310430/LOC101310897/LOC101299334/LOC101312911/LOC101302729/LOC101304097/LOC101293266/LOC101309493/LOC101311297/LOC101312365/LOC101302695/LOC101306237/LOC101296789/LOC101311948/accD/LOC101308422	fve:101310430/fve:101310897/fve:101299334/fve:101312911/fve:101302729/fve:101304097/fve:101293266/fve:101309493/fve:101311297/fve:101312365/fve:101302695/fve:101306237/fve:101296789/fve:101311948/fve:10251528/fve:101308422	16	8	101310430/101310897/101299334/101302729/101293266/101302695/101311948/101308422	8	101312911/101304097/101309493/101311297/101312365/101306237/101296789/10251528
fve00100	Steroid biosynthesis	14/1253	34/4573	0.057063905	0.197520687	101311715/101313461/101299914/101313166/101314782/101296882/101298727/101303328/101303612/101305754/101312586/101312297/101306514/101314493	LOC101311715/LOC101313461/LOC101299914/LOC101313166/LOC101314782/LOC101296882/LOC101298727/LOC101303328/LOC101303612/LOC101305754/LOC101312586/LOC101312297/LOC101306514/LOC101314493	fve:101311715/fve:101313461/fve:101299914/fve:101313166/fve:101314782/fve:101296882/fve:101298727/fve:101303328/fve:101303612/fve:101305754/fve:101312586/fve:101312297/fve:101312586/fve:101314493	14	11	101311715/101313461/101299914/101313166/101298727/101303328/101305754/101312586/101312297/101306514/101314493	3	101314782/101296882/101303612
fve00270	Cysteine and methionine metabolism	33/1253	94/4573	0.060007875	0.197520687	101293695/101297773/101310897/101300649/101308190/101291370/101293881/101292308/101306888/101313011/101302187/101310722/101313158/101297861/101298386/101296477/101292991/101296412/101314983/101310343/101293186/101298919/101303411/101302583/101311471/101310914/101291539/101308797/101295098/101291920/101300436/101292050/101290706	LOC101293695/LOC101297773/LOC101310897/LOC101300649/LOC101308190/LOC101291370/LOC101293881/LOC101292308/LOC101306888/LOC101313011/LOC101302187/CGS/LOC101313158/LOC101297861/LOC101298386/LOC101296477/LOC101292991/LOC101296412/LOC101314983/LOC101310343/LOC101293186/LOC101298919/LOC101303411/LOC101302583/LOC101311471/LOC101310914/LOC101291539/LOC101308797/LOC101295098/LOC101291920/LOC101300436/LOC10…	fve:101293695/fve:101297773/fve:101310897/fve:101300649/fve:101308190/fve:101291370/fve:101293881/fve:101292308/fve:101306888/fve:101313011/fve:101302187/fve:101302911/fve:101313158/fve:101297861/fve:101298386/fve:101296477/fve:101292991/fve:101300436/fve:101314983/fve:101310343/fve:101293186/fve:101298919/fve:101303411/fve:101302583/fve:101311471/fve:101310914/fve:101291539/fve:101308797/fve:101…	33	23	101297773/101310897/101300649/101308190/101291370/101292308/101313011/101302187/101310722/101313158/101298386/101292991/101314983/101293186/101298919/101303411/101302583/101311471/101310914/101291539/101308797/101291920/101290706	10	101293695/101293881/101306888/101297861/101296477/101296412/101310343/101295098/101300436/101292050
fve00531	Glycosaminoglycan degradation	7/1253	14/4573	0.060260549	0.197520687	101303429/101290983/101303959/101308689/101309586/101307023/101292576	LOC101303429/LOC101290983/LOC101303959/LOC101308689/LOC101309586/LOC101307023/LOC101292576	fve:101303429/fve:101290983/fve:101292576/fve:101308689/fve:101309586/fve:101307023/fve:101292576	7	2	101308689/101309586	5	101303429/101290983/101303959/101307023/101292576
fve00071	Fatty acid degradation	18/1253	47/4573	0.067551902	0.215435797	101311060/101310430/101311341/101301154/101294016/101315284/101292749/101296826/101310892/101305233/101294542/101311183/101313059/101309819/101300020/101299080/101308286/101301291	LOC101311060/LOC101310430/LOC101311341/LOC101301154/LOC101294016/LOC101315284/LOC101292749/LOC101296826/LOC101310892/LOC101305233/LOC101294542/LOC101311183/LOC101313059/LOC101309819/LOC101300020/LOC101299080/LOC101308286/LOC101301291	fve:101311060/fve:101310430/fve:101311341/fve:101301154/fve:101294016/fve:101315284/fve:101292749/fve:101296826/fve:101310892/fve:101305233/fve:101294542/fve:101311183/fve:101313059/fve:101309819/fve:101300020/fve:101299080/fve:101308286/fve:101301291	18	13	101311060/101310430/101311341/101301154/101294016/101315284/101292749/101310892/101311183/101309819/101299080/101308286/101301291	5	101296826/101305233/101294542/101313059/101300020
fve00260	Glycine, serine and threonine metabolism	23/1253	64/4573	0.083063202	0.2579331	101309643/101303958/101308190/101302187/101298418/101298443/101309348/101312911/101292991/101305686/101311808/101311541/101310343/101302583/101308733/101310914/101292031/101303114/101310745/101307816/101307895/101298123/101314855	LOC101309643/LOC101303958/LOC101308190/LOC101302187/LOC101298418/LOC101298443/LOC101309348/LOC101312911/LOC101292991/LOC101305686/LOC101311808/LOC101311541/LOC101310343/LOC101302583/LOC101308733/LOC101310914/LOC101292031/LOC101303114/LOC101310745/LOC101307816/LOC101307895/LOC101298123/LOC101314855	fve:101309643/fve:101303958/fve:101308190/fve:101302187/fve:101298418/fve:101298443/fve:101309348/fve:101312911/fve:101292991/fve:101305686/fve:101311808/fve:101311541/fve:101310343/fve:101302583/fve:101308733/fve:101310914/fve:101292031/fve:101303114/fve:101310745/fve:101300159/fve:101305686/fve:101298123/fve:101314855	23	15	101309643/101303958/101308190/101302187/101298443/101292991/101305686/101311541/101302583/101308733/101310914/101292031/101303114/101310745/101307895	8	101298418/101309348/101312911/101311808/101310343/101307816/101298123/101314855
fve00591	Linoleic acid metabolism	8/1253	18/4573	0.090688837	0.264576168	101310067/101301208/101298727/101311821/101302672/101293406/101294042/101311411	LOC101310067/LOC101301208/LOC101298727/LOC101311821/LOC101302672/LOC101293406/LOC101294042/LOC101311411	fve:101311411/fve:101301208/fve:101298727/fve:101311821/fve:101302672/fve:101293406/fve:101294042/fve:101311411	8	6	101301208/101298727/101311821/101302672/101293406/101311411	2	101310067/101294042
fve00730	Thiamine metabolism	9/1253	21/4573	0.092500588	0.264576168	101298688/101314730/101303867/101290752/101293163/101300282/101295585/101306182/101299651	LOC101298688/LOC101314730/LOC101303867/LOC101290752/LOC101293163/LOC101300282/LOC101295585/LOC101306182/LOC101299651	fve:101298688/fve:101314730/fve:101303867/fve:101290752/fve:101293163/fve:101300282/fve:101295585/fve:101306182/fve:101299651	9	2	101303867/101300282	7	101298688/101314730/101290752/101293163/101295585/101306182/101299651
fve00600	Sphingolipid metabolism	10/1253	24/4573	0.093094483	0.264576168	101311161/101313885/101307465/101306226/101301364/101311549/101309820/101301008/101303508/101310321	LOC101311161/LOC101313885/LOC101307465/LOC101306226/LOC101301364/LOC101311549/LOC101309820/LOC101301008/LOC101303508/LOC101310321	fve:101311161/fve:101313885/fve:101307465/fve:101306226/fve:101301364/fve:101311549/fve:101309820/fve:101301008/fve:101303508/fve:101310321	10	8	101311161/101313885/101307465/101306226/101309820/101301008/101303508/101310321	2	101301364/101311549
fve04070	Phosphatidylinositol signaling system	19/1253	52/4573	0.094171178	0.264576168	101299440/101297640/101311837/101292561/101302496/101298210/101295980/101308465/101308034/101313141/101293022/101293945/101308877/101302205/101295526/101309501/101301437/101305302/101293560	LOC101299440/LOC101297640/LOC101311837/LOC101292561/LOC101302496/LOC101298210/LOC101295980/LOC101308465/LOC101308034/LOC101313141/LOC101293022/LOC101293945/LOC101308877/LOC101302205/LOC101295526/LOC101309501/LOC101301437/LOC101305302/LOC101293560	fve:101299440/fve:101297640/fve:101311837/fve:101292561/fve:101302496/fve:101295980/fve:101295980/fve:101308465/fve:101308034/fve:101313141/fve:101293022/fve:101293945/fve:101308877/fve:101302205/fve:101295526/fve:101309501/fve:101301437/fve:101305302/fve:101293560	19	12	101299440/101297640/101311837/101292561/101302496/101298210/101295980/101308465/101293022/101302205/101309501/101293560	7	101308034/101313141/101293945/101308877/101295526/101301437/101305302
fve00603	Glycosphingolipid biosynthesis - globo and isoglobo series	5/1253	10/4573	0.109083084	0.292540999	101309514/101301008/101303508/101292321/101307023	LOC101309514/LOC101301008/LOC101303508/LOC101292321/LOC101307023	fve:101309514/fve:101301008/fve:101303508/fve:101292321/fve:101307023	5	2	101301008/101303508	3	101309514/101292321/101307023
fve00660	C5-Branched dibasic acid metabolism	5/1253	10/4573	0.109083084	0.292540999	101292251/101295370/101307683/101311520/105352311	LOC101292251/LOC101295370/LOC101307683/LOC101311520/LOC105352311	fve:101292251/fve:101295370/fve:101307683/fve:101311520/fve:101315221	5	5	101292251/101295370/101307683/101311520/105352311	0
fve00520	Amino sugar and nucleotide sugar metabolism	34/1253	103/4573	0.120165656	0.315101053	101304907/101307568/101296775/101304509/101291199/101290830/101292276/101304041/101291504/101295149/101303359/105351470/101306068/101308249/105353172/101301717/101305498/101313747/101294711/101312817/101303438/101300398/101310365/101291772/101304612/101290858/101301757/105353133/101307023/101304202/101307935/101302560/101309156/101294461	LOC101304907/LOC101307568/LOC101296775/LOC101304509/LOC101291199/LOC101290830/LOC101292276/LOC101304041/LOC101291504/LOC101295149/LOC101303359/LOC105351470/LOC101306068/LOC101308249/LOC105353172/LOC101301717/LOC101305498/LOC101313747/LOC101294711/LOC101312817/LOC101303438/LOC101300398/LOC101310365/LOC101291772/LOC101304612/LOC101290858/LOC101301757/LOC105353133/LOC101307023/LOC101304202/LOC101307…	fve:101304907/fve:101307568/fve:101296775/fve:101304509/fve:101291199/fve:101290830/fve:101290830/fve:101304041/fve:101291504/fve:101295149/fve:101303359/fve:105351470/fve:101306068/fve:101308249/fve:105353172/fve:101301717/fve:101305498/fve:101313747/fve:101294711/fve:101312817/fve:101303438/fve:101300398/fve:101310365/fve:101291772/fve:101304612/fve:101290858/fve:101301757/fve:101304041/fve:101…	34	18	101304907/101307568/101291199/101290830/101292276/101291504/101303359/105351470/101301717/101294711/101312817/101303438/101300398/101310365/101304612/101290858/101301757/101294461	16	101296775/101304509/101304041/101295149/101306068/101308249/105353172/101305498/101313747/101291772/105353133/101307023/101304202/101307935/101302560/101309156
fve04712	Circadian rhythm - plant	13/1253	35/4573	0.135028423	0.346377258	101293425/101314818/101295449/101298456/101298162/101293874/101306611/101296304/101313161/101305309/101300003/101293415/101297428	LOC101293425/LOC101314818/LOC101295449/LOC101298456/LOC101298162/LOC101293874/LOC101306611/LOC101296304/LOC101313161/LOC101305309/LOC101300003/LOC101293415/LOC101297428	fve:101293425/fve:101314818/fve:101295449/fve:101298456/fve:101298162/fve:101293874/fve:101306611/fve:101296304/fve:101313161/fve:101305309/fve:101300003/fve:101293415/fve:101297428	13	7	101293425/101314818/101295449/101306611/101313161/101300003/101297428	6	101298456/101298162/101293874/101296304/101305309/101293415
fve00650	Butanoate metabolism	9/1253	23/4573	0.151455162	0.379803515	101310430/101292251/101295370/105351650/101314462/101306251/101309364/101311520/105352311	LOC101310430/LOC101292251/LOC101295370/LOC105351650/LOC101314462/LOC101306251/LOC101309364/LOC101311520/LOC105352311	fve:101310430/fve:101292251/fve:101295370/fve:105351650/fve:101314462/fve:101306251/fve:101309364/fve:101311520/fve:101315221	9	6	101310430/101292251/101295370/101314462/101311520/105352311	3	105351650/101306251/101309364
fve00630	Glyoxylate and dicarboxylate metabolism	21/1253	62/4573	0.156892556	0.379803515	101310430/101293387/101315253/101292916/101294770/101312911/101301391/101311808/101306940/101302825/101314179/101308733/101309364/10251527/101303114/101290860/101292384/101304073/101307515/101310745/101314855	LOC101310430/LOC101293387/LOC101315253/LOC101292916/LOC101294770/LOC101312911/LOC101301391/LOC101311808/LOC101306940/LOC101302825/LOC101314179/LOC101308733/LOC101309364/rbcL/LOC101303114/LOC101290860/LOC101292384/LOC101304073/LOC101307515/LOC101310745/LOC101314855	fve:101310430/fve:101293387/fve:101315253/fve:101292916/fve:101294770/fve:101312911/fve:101301391/fve:101311808/fve:101306940/fve:101302825/fve:101314179/fve:101308733/fve:101309364/fve:10251527/fve:101303114/fve:101290860/fve:101292384/fve:101304073/fve:101307515/fve:101310745/fve:101314855	21	11	101310430/101315253/101292916/101294770/101314179/101308733/101303114/101290860/101292384/101304073/101310745	10	101293387/101312911/101301391/101311808/101306940/101302825/101309364/10251527/101307515/101314855
fve00410	beta-Alanine metabolism	17/1253	49/4573	0.160792774	0.379803515	101309643/101303958/101298957/101298418/101302729/101293266/101309493/101310892/101305686/101311183/101313059/101312365/101302695/101293630/101307895/101298123/101308422	LOC101309643/LOC101303958/LOC101298957/LOC101298418/LOC101302729/LOC101293266/LOC101309493/LOC101310892/LOC101305686/LOC101311183/LOC101313059/LOC101312365/LOC101302695/LOC101293630/LOC101307895/LOC101298123/LOC101308422	fve:101309643/fve:101303958/fve:101298957/fve:101298418/fve:101302729/fve:101293266/fve:101309493/fve:101310892/fve:101305686/fve:101311183/fve:101313059/fve:101312365/fve:101302695/fve:101293630/fve:101305686/fve:101298123/fve:101308422	17	11	101309643/101303958/101298957/101302729/101293266/101310892/101305686/101311183/101302695/101307895/101308422	6	101298418/101309493/101313059/101312365/101293630/101298123
fve00220	Arginine biosynthesis	13/1253	36/4573	0.160933693	0.379803515	101293387/101290812/101294194/101315278/101307253/101306675/101301391/101292459/101305395/101311000/101302825/101309973/101295312	LOC101293387/LOC101290812/LOC101294194/LOC101315278/LOC101307253/LOC101306675/LOC101301391/LOC101292459/LOC101305395/LOC101311000/LOC101302825/LOC101309973/LOC101295312	fve:101293387/fve:101290812/fve:101294194/fve:101315278/fve:101307253/fve:101307253/fve:101301391/fve:101292459/fve:101305395/fve:101311000/fve:101302825/fve:101307253/fve:101295312	13	9	101290812/101294194/101307253/101306675/101292459/101305395/101311000/101309973/101295312	4	101293387/101315278/101301391/101302825
fve00360	Phenylalanine metabolism	11/1253	30/4573	0.173353413	0.40109221	101309643/101303958/101302724/101298418/101305686/101299781/101315259/101313724/101314251/101307895/101298123	LOC101309643/LOC101303958/LOC101302724/LOC101298418/LOC101305686/LOC101299781/LOC101315259/LOC101313724/LOC101314251/LOC101307895/LOC101298123	fve:101309643/fve:101303958/fve:101302724/fve:101298418/fve:101305686/fve:101299781/fve:101315259/fve:101313724/fve:101314251/fve:101305686/fve:101298123	11	6	101309643/101303958/101305686/101299781/101313724/101307895	5	101302724/101298418/101315259/101314251/101298123
fve00950	Isoquinoline alkaloid biosynthesis	9/1253	24/4573	0.186471569	0.423147023	101314061/101309643/101303958/101298418/101305686/101314251/101307895/101301988/101298123	LOC101314061/LOC101309643/LOC101303958/LOC101298418/LOC101305686/LOC101314251/LOC101307895/LOC101301988/LOC101298123	fve:101314061/fve:101309643/fve:101303958/fve:101298418/fve:101305686/fve:101314251/fve:101305686/fve:101301988/fve:101298123	9	6	101314061/101309643/101303958/101305686/101307895/101301988	3	101298418/101314251/101298123
fve00350	Tyrosine metabolism	15/1253	44/4573	0.201024011	0.439863166	101314061/101311060/101311341/101309643/101303958/101298418/101315284/101305686/101313724/101300020/101314251/101308286/101307895/101301988/101298123	LOC101314061/LOC101311060/LOC101311341/LOC101309643/LOC101303958/LOC101298418/LOC101315284/LOC101305686/LOC101313724/LOC101300020/LOC101314251/LOC101308286/LOC101307895/LOC101301988/LOC101298123	fve:101314061/fve:101311060/fve:101311341/fve:101309643/fve:101303958/fve:101298418/fve:101315284/fve:101305686/fve:101313724/fve:101300020/fve:101314251/fve:101308286/fve:101305686/fve:101301988/fve:101298123	15	11	101314061/101311060/101311341/101309643/101303958/101315284/101305686/101313724/101308286/101307895/101301988	4	101298418/101300020/101314251/101298123
fve00330	Arginine and proline metabolism	18/1253	54/4573	0.201293313	0.439863166	101300079/101300649/101312187/101297607/101302724/101307253/101306675/101310892/101311183/101299781/101313059/101293630/101298475/101311471/101309973/101306377/101302827/101291304	LOC101300079/LOC101300649/LOC101312187/LOC101297607/LOC101302724/LOC101307253/LOC101306675/LOC101310892/LOC101311183/LOC101299781/LOC101313059/LOC101293630/LOC101298475/LOC101311471/LOC101309973/LOC101306377/LOC101302827/LOC101291304	fve:101300079/fve:101300649/fve:101312187/fve:101297607/fve:101302724/fve:101307253/fve:101307253/fve:101310892/fve:101311183/fve:101299781/fve:101313059/fve:101293630/fve:101298475/fve:101311471/fve:101307253/fve:101306377/fve:101314374/fve:101291304	18	14	101300079/101300649/101312187/101297607/101307253/101306675/101310892/101311183/101299781/101298475/101311471/101309973/101306377/101302827	4	101302724/101313059/101293630/101291304
fve01212	Fatty acid metabolism	21/1253	66/4573	0.247451826	0.530896644	101310767/101310525/101310430/101301154/101292749/101296826/101299334/101304097/101291943/101305233/101298282/101311297/101308816/101306237/101307471/101296789/10251528/101314370/101299080/101297137/101315077	LOC101310767/LOC101310525/LOC101310430/LOC101301154/LOC101292749/LOC101296826/LOC101299334/LOC101304097/LOC101291943/LOC101305233/LOC101298282/LOC101311297/LOC101308816/LOC101306237/LOC101307471/LOC101296789/accD/LOC101314370/LOC101299080/LOC101297137/LOC101315077	fve:101310767/fve:101310525/fve:101310430/fve:101301154/fve:101292749/fve:101296826/fve:101299334/fve:101304097/fve:101291943/fve:101305233/fve:101298282/fve:101311297/fve:101308816/fve:101306237/fve:101307471/fve:101296789/fve:10251528/fve:101314370/fve:101299080/fve:101297137/fve:101315077	21	6	101310767/101310430/101301154/101292749/101299334/101299080	15	101310525/101296826/101304097/101291943/101305233/101298282/101311297/101308816/101306237/101307471/101296789/10251528/101314370/101297137/101315077
fve00740	Riboflavin metabolism	7/1253	20/4573	0.294888452	0.621372096	101309087/101308566/101298052/101302441/101298018/101309745/101296216	LOC101309087/LOC101308566/LOC101298052/LOC101302441/LOC101298018/LOC101309745/LOC101296216	fve:101309087/fve:101308566/fve:101298052/fve:101302441/fve:101298018/fve:101309745/fve:101296216	7	2	101309087/101302441	5	101308566/101298052/101298018/101309745/101296216
fve00945	Stilbenoid, diarylheptanoid and gingerol biosynthesis	10/1253	31/4573	0.333266099	0.689919292	101309377/101306528/101298438/101315202/101292960/101291593/101310387/101292765/101312645/101302900	LOC101309377/LOC101306528/LOC101298438/LOC101315202/LOC101292960/LOC101291593/LOC101310387/LOC101292765/LOC101312645/LOC101302900	fve:101309377/fve:101306528/fve:101298438/fve:101315202/fve:101292475/fve:101291593/fve:101310387/fve:101292765/fve:101311200/fve:101302900	10	5	101306528/101298438/101291593/101310387/101312645	5	101309377/101315202/101292960/101292765/101302900
fve00790	Folate biosynthesis	8/1253	25/4573	0.373561748	0.760004937	101309087/101307844/101294994/101301532/101302441/101306684/101307852/101311125	LOC101309087/LOC101307844/LOC101294994/LOC101301532/LOC101302441/LOC101306684/LOC101307852/LOC101311125	fve:101309087/fve:101307844/fve:101294994/fve:101301532/fve:101302441/fve:101306684/fve:101307852/fve:101311125	8	6	101309087/101307844/101301532/101302441/101306684/101311125	2	101294994/101307852
fve00562	Inositol phosphate metabolism	17/1253	57/4573	0.38829731	0.771425829	101302448/101311837/101292561/101302496/101293781/101296516/101308465/101307243/101293266/101303741/101293022/101293945/101302205/101301437/101305302/101304030/101293560	LOC101302448/LOC101311837/LOC101292561/LOC101302496/LOC101293781/LOC101296516/LOC101308465/LOC101307243/LOC101293266/LOC101303741/LOC101293022/LOC101293945/LOC101302205/LOC101301437/LOC101305302/LOC101304030/LOC101293560	fve:101302448/fve:101311837/fve:101292561/fve:101302496/fve:101293781/fve:101296516/fve:101308465/fve:101307243/fve:101293266/fve:101303741/fve:101293022/fve:101293945/fve:101302205/fve:101301437/fve:101305302/fve:101304030/fve:101293560	17	13	101302448/101311837/101292561/101302496/101293781/101296516/101308465/101307243/101293266/101293022/101302205/101304030/101293560	4	101303741/101293945/101301437/101305302
fve00750	Vitamin B6 metabolism	5/1253	15/4573	0.394684554	0.771425829	101293378/101293315/101302583/101311692/101313491	LOC101293378/LOC101293315/LOC101302583/LOC101311692/LOC101313491	fve:101293378/fve:101293315/fve:101302583/fve:101311692/fve:101313491	5	5	101293378/101293315/101302583/101311692/101313491	0
fve04145	Phagosome	20/1253	68/4573	0.398787929	0.771425829	101308576/101311165/101294184/101292799/101313658/101309809/101307811/101295814/101293022/101309885/101292553/101296557/101315062/101301202/101302518/101299972/101304093/105349880/101304579/101302980	LOC101308576/LOC101311165/LOC101294184/LOC101292799/LOC101313658/LOC101309809/LOC101307811/LOC101295814/LOC101293022/LOC101309885/LOC101292553/LOC101296557/LOC101315062/LOC101301202/LOC101302518/LOC101299972/LOC101304093/LOC105349880/LOC101304579/LOC101302980	fve:101308576/fve:101311165/fve:101294184/fve:101292799/fve:101313658/fve:101309809/fve:101307811/fve:101295814/fve:101293022/fve:101309885/fve:101292553/fve:101296557/fve:101315062/fve:101301202/fve:101302518/fve:101299972/fve:101304093/fve:101295759/fve:101304579/fve:101302980	20	8	101311165/101292799/101313658/101309809/101307811/101293022/101309885/101304093	12	101308576/101294184/101295814/101292553/101296557/101315062/101301202/101302518/101299972/105349880/101304579/101302980
fve00020	Citrate cycle (TCA cycle)	16/1253	54/4573	0.406165439	0.773024545	101306899/101307981/101302361/101297305/101312911/101298701/101305147/101291684/101298203/101296227/101308461/101296629/101299718/105352920/105353201/105350391	LOC101306899/LOC101307981/LOC101302361/LOC101297305/LOC101312911/LOC101298701/LOC101305147/LOC101291684/LOC101298203/LOC101296227/LOC101308461/LOC101296629/LOC101299718/LOC105352920/LOC105353201/LOC105350391	fve:101306899/fve:101307981/fve:101302361/fve:101297305/fve:101312911/fve:101298701/fve:101307981/fve:101291684/fve:101298203/fve:101296227/fve:101308461/fve:101296629/fve:101307981/fve:101307981/fve:101307981/fve:101307981	16	8	101306899/101307981/101302361/101297305/101298701/101305147/105353201/105350391	8	101312911/101291684/101298203/101296227/101308461/101296629/101299718/105352920
fve00051	Fructose and mannose metabolism	15/1253	51/4573	0.425206591	0.786032017	101303154/101294972/101293744/101296775/101303359/105351470/101293164/101296609/101308249/101300901/101301920/101305498/101313747/105351697/101314292	LOC101303154/LOC101294972/LOC101293744/LOC101296775/LOC101303359/LOC105351470/LOC101293164/LOC101296609/LOC101308249/LOC101300901/LOC101301920/LOC101305498/LOC101313747/LOC105351697/LOC101314292	fve:101303154/fve:101294972/fve:101293744/fve:101296775/fve:101303359/fve:105351470/fve:101293164/fve:101296609/fve:101308249/fve:101300901/fve:101301920/fve:101305498/fve:101313747/fve:101297396/fve:101314292	15	8	101303154/101294972/101293744/101303359/105351470/101300901/101301920/105351697	7	101296775/101293164/101296609/101308249/101305498/101313747/101314292
fve00966	Glucosinolate biosynthesis	4/1253	12/4573	0.42632245	0.786032017	101307683/101298386/101298891/101290706	LOC101307683/LOC101298386/LOC101298891/LOC101290706	fve:101307683/fve:101298386/fve:101298891/fve:101290706	4	3	101307683/101298386/101290706	1	101298891
fve00511	Other glycan degradation	7/1253	23/4573	0.449148348	0.815377002	101313885/101300503/101305711/101297194/101310406/101310692/101307023	LOC101313885/LOC101300503/LOC101305711/LOC101297194/LOC101310406/LOC101310692/LOC101307023	fve:101313885/fve:101300503/fve:101305711/fve:101297194/fve:101310406/fve:101310692/fve:101307023	7	1	101313885	6	101300503/101305711/101297194/101310406/101310692/101307023
fve00290	Valine, leucine and isoleucine biosynthesis	7/1253	24/4573	0.499895868	0.893753218	101292251/101295370/101307683/101298386/101311520/101290706/105352311	LOC101292251/LOC101295370/LOC101307683/LOC101298386/LOC101311520/LOC101290706/LOC105352311	fve:101292251/fve:101295370/fve:101307683/fve:101298386/fve:101311520/fve:101290706/fve:101315221	7	7	101292251/101295370/101307683/101298386/101311520/101290706/105352311	0
fve00565	Ether lipid metabolism	8/1253	28/4573	0.516231496	0.909183829	101312538/101296516/101298727/101299973/101311373/101297849/101315285/101303676	LOC101312538/LOC101296516/LOC101298727/LOC101299973/LOC101311373/LOC101297849/LOC101315285/LOC101303676	fve:101312538/fve:101296516/fve:101298727/fve:101299973/fve:101311373/fve:101297849/fve:101315285/fve:101303676	8	6	101312538/101296516/101298727/101299973/101311373/101297849	2	101315285/101303676
fve00514	Other types of O-glycan biosynthesis	3/1253	10/4573	0.545201959	0.93160055	101304705/101300068/101295515	LOC101304705/LOC101300068/LOC101295515	fve:101304705/fve:101300068/fve:101295515	3	2	101304705/101300068	1	101295515
fve04122	Sulfur relay system	3/1253	10/4573	0.545201959	0.93160055	101301532/101300282/101311125	LOC101301532/LOC101300282/LOC101311125	fve:101301532/fve:101300282/fve:101311125	3	3	101301532/101300282/101311125	0
fve00920	Sulfur metabolism	8/1253	29/4573	0.561565728	0.93160055	101299277/101314983/101296464/101291539/101313434/101312384/101305557/101292050	LOC101299277/LOC101314983/LOC101296464/LOC101291539/LOC101313434/LOC101312384/LOC101305557/LOC101292050	fve:101299277/fve:101314983/fve:101296464/fve:101291539/fve:101313434/fve:101312384/fve:101305557/fve:101292050	8	6	101299277/101314983/101296464/101291539/101312384/101305557	2	101313434/101292050
fve00590	Arachidonic acid metabolism	4/1253	14/4573	0.561577429	0.93160055	101303737/101298727/101306148/101306684	LOC101303737/LOC101298727/LOC101306148/LOC101306684	fve:101303737/fve:101298727/fve:101306148/fve:101306684	4	2	101298727/101306684	2	101303737/101306148
fve00770	Pantothenate and CoA biosynthesis	9/1253	33/4573	0.572719681	0.93160055	101307582/101292251/101298957/101295370/101298386/101302683/101311520/101290706/105352311	LOC101307582/LOC101292251/LOC101298957/LOC101295370/LOC101298386/LOC101302683/LOC101311520/LOC101290706/LOC105352311	fve:101307582/fve:101292251/fve:101298957/fve:101295370/fve:101298386/fve:101302683/fve:101311520/fve:101290706/fve:101315221	9	8	101307582/101292251/101298957/101295370/101298386/101311520/101290706/105352311	1	101302683
fve00710	Carbon fixation in photosynthetic organisms	18/1253	67/4573	0.585956931	0.93160055	101315253/101294194/101302361/101311094/101294487/101304611/101297400/101309379/101309082/101307033/10251527/101290860/105351697/101296006/101296629/101292407/101293139/101300243	LOC101315253/LOC101294194/LOC101302361/LOC101311094/LOC101294487/LOC101304611/LOC101297400/LOC101309379/LOC101309082/LOC101307033/rbcL/LOC101290860/LOC105351697/LOC101296006/LOC101296629/LOC101292407/LOC101293139/LOC101300243	fve:101315253/fve:101294194/fve:101302361/fve:101311094/fve:101294487/fve:101304611/fve:101297400/fve:101309379/fve:101309082/fve:101307033/fve:10251527/fve:101290860/fve:101297396/fve:101296006/fve:101296629/fve:101292407/fve:101293139/fve:101300243	18	10	101315253/101294194/101302361/101311094/101294487/101297400/101309379/101307033/101290860/105351697	8	101304611/101309082/10251527/101296006/101296629/101292407/101293139/101300243
fve00130	Ubiquinone and other terpenoid-quinone biosynthesis	11/1253	41/4573	0.592055472	0.93160055	101296522/101297466/101306528/101299638/101314096/101305839/101304275/101307063/101308875/101313724/101304565	LOC101296522/LOC101297466/LOC101306528/LOC101299638/LOC101314096/LOC101305839/LOC101304275/LOC101307063/LOC101308875/LOC101313724/LOC101304565	fve:101296522/fve:101297466/fve:101306528/fve:101299638/fve:101314096/fve:101305839/fve:101304275/fve:101307063/fve:101308875/fve:101313724/fve:101304565	11	6	101297466/101306528/101314096/101305839/101307063/101313724	5	101296522/101299638/101304275/101308875/101304565
fve01210	2-Oxocarboxylic acid metabolism	15/1253	56/4573	0.592118993	0.93160055	101294194/101292251/101302187/101295370/101297305/101307683/101298386/101292991/101292459/101305395/101298891/101311520/101295312/101290706/105352311	LOC101294194/LOC101292251/LOC101302187/LOC101295370/LOC101297305/LOC101307683/LOC101298386/LOC101292991/LOC101292459/LOC101305395/LOC101298891/LOC101311520/LOC101295312/LOC101290706/LOC105352311	fve:101294194/fve:101292251/fve:101302187/fve:101295370/fve:101297305/fve:101307683/fve:101298386/fve:101292991/fve:101292459/fve:101305395/fve:101298891/fve:101311520/fve:101295312/fve:101290706/fve:101315221	15	14	101294194/101292251/101302187/101295370/101297305/101307683/101298386/101292991/101292459/101305395/101311520/101295312/101290706/105352311	1	101298891
fve00030	Pentose phosphate pathway	13/1253	49/4573	0.608593131	0.944920914	101303154/101294972/101293744/101303142/101294487/101296609/101301920/101306035/101307514/105353312/101314946/105351697/101310247	LOC101303154/LOC101294972/LOC101293744/LOC101303142/LOC101294487/LOC101296609/LOC101301920/LOC101306035/LOC101307514/LOC105353312/LOC101314946/LOC105351697/LOC101310247	fve:101303154/fve:101294972/fve:101293744/fve:101303142/fve:101294487/fve:101296609/fve:101301920/fve:101306035/fve:101307514/fve:105353312/fve:101314946/fve:101297396/fve:101310247	13	8	101303154/101294972/101293744/101303142/101294487/101301920/105353312/105351697	5	101296609/101306035/101307514/101314946/101310247
fve00300	Lysine biosynthesis	3/1253	11/4573	0.616730358	0.94511925	101302187/101292991/101291533	LOC101302187/LOC101292991/LOC101291533	fve:101302187/fve:101292991/fve:101291533	3	3	101302187/101292991/101291533	0
fve00564	Glycerophospholipid metabolism	24/1253	92/4573	0.651187966	0.985130513	101308301/101299440/101297566/101308287/101312538/101304187/101298210/101295980/101315168/101296516/101298727/101297770/101299973/101311373/101295069/101302696/101297849/101315285/101290876/101292954/101310489/101307029/101311198/101303676	LOC101308301/LOC101299440/LOC101297566/LOC101308287/LOC101312538/LOC101304187/LOC101298210/LOC101295980/LOC101315168/LOC101296516/LOC101298727/LOC101297770/LOC101299973/LOC101311373/LOC101295069/LOC101302696/LOC101297849/LOC101315285/LOC101290876/LOC101292954/LOC101310489/LOC101307029/LOC101311198/LOC101303676	fve:101308301/fve:101299440/fve:101297566/fve:101308287/fve:101312538/fve:101304187/fve:101295980/fve:101295980/fve:101315168/fve:101296516/fve:101298727/fve:101297770/fve:101299973/fve:101311373/fve:101295069/fve:101302696/fve:101297849/fve:101315285/fve:101290876/fve:101292954/fve:101310489/fve:101307029/fve:101311198/fve:101303676	24	14	101308301/101299440/101297566/101312538/101304187/101298210/101295980/101296516/101298727/101299973/101311373/101297849/101292954/101310489	10	101308287/101315168/101297770/101295069/101302696/101315285/101290876/101307029/101311198/101303676
fve00250	Alanine, aspartate and glutamate metabolism	13/1253	52/4573	0.701753632	1	101293387/101290812/101308190/101294194/101315278/101309397/101306251/101292861/101295256/101301391/101311000/101302825/101302827	LOC101293387/LOC101290812/LOC101308190/LOC101294194/LOC101315278/LOC101309397/LOC101306251/LOC101292861/LOC101295256/LOC101301391/LOC101311000/LOC101302825/LOC101302827	fve:101293387/fve:101290812/fve:101308190/fve:101294194/fve:101315278/fve:101309397/fve:101306251/fve:101292861/fve:101295256/fve:101301391/fve:101311000/fve:101302825/fve:101314374	13	7	101290812/101308190/101294194/101309397/101295256/101311000/101302827	6	101293387/101315278/101306251/101292861/101301391/101302825
fve00760	Nicotinate and nicotinamide metabolism	4/1253	18/4573	0.76991089	1	101298336/101313707/101304623/101295256	LOC101298336/LOC101313707/LOC101304623/LOC101295256	fve:101298336/fve:101313707/fve:101304623/fve:101295256	4	2	101313707/101295256	2	101298336/101304623
fve03060	Protein export	12/1253	51/4573	0.779775282	1	101311165/101290796/101292799/101296563/101290731/101296557/101297599/101311193/101311773/101303244/101295123/101300103	LOC101311165/LOC101290796/LOC101292799/LOC101296563/LOC101290731/LOC101296557/LOC101297599/LOC101311193/LOC101311773/LOC101303244/LOC101295123/LOC101300103	fve:101311165/fve:101290796/fve:101292799/fve:101292762/fve:101290731/fve:101296557/fve:101290796/fve:101311193/fve:101311773/fve:101303244/fve:101296317/fve:101305715	12	8	101311165/101290796/101292799/101296563/101290731/101297599/101303244/101300103	4	101296557/101311193/101311773/101295123
fve00053	Ascorbate and aldarate metabolism	11/1253	47/4573	0.779836887	1	101302448/101293781/101307284/101310892/101311183/101313059/101306399/101304030/101293560/101291432/101305509	LOC101302448/LOC101293781/LOC101307284/LOC101310892/LOC101311183/LOC101313059/LOC101306399/LOC101304030/LOC101293560/LOC101291432/LOC101305509	fve:101302448/fve:101293781/fve:101307284/fve:101310892/fve:101311183/fve:101313059/fve:101306399/fve:101304030/fve:101293560/fve:101314355/fve:101305509	11	8	101302448/101293781/101307284/101310892/101311183/101304030/101293560/101305509	3	101313059/101306399/101291432
fve03020	RNA polymerase	10/1253	43/4573	0.780364053	1	101294308/10251495/101307391/10251497/101300387/10251496/101307020/101308790/101304802/101309020	LOC101294308/rpoC2/LOC101307391/rpoB/LOC101300387/rpoC1/LOC101307020/LOC101308790/LOC101304802/LOC101309020	fve:101294308/fve:10251495/fve:101307391/fve:10251497/fve:101300387/fve:10251496/fve:101311742/fve:101314163/fve:101304802/fve:101309020	10	3	101307391/101300387/101308790	7	101294308/10251495/10251497/10251496/101307020/101304802/101309020
fve01230	Biosynthesis of amino acids	55/1253	219/4573	0.802901415	1	101293695/101311878/101303154/101293744/101293387/101294194/101292251/101310390/101299584/101313011/101302187/101310722/101295370/101309397/101297305/101294487/101304611/101298195/101307683/101298443/101309348/101296609/101298386/101301391/101292991/101292459/101305395/101311619/101311541/101314983/101310343/101302825/101309379/101301920/101298919/101311296/101309082/101302583/101310779/101310914…	LOC101293695/LOC101311878/LOC101303154/LOC101293744/LOC101293387/LOC101294194/LOC101292251/LOC101310390/LOC101299584/LOC101313011/LOC101302187/CGS/LOC101295370/LOC101309397/LOC101297305/LOC101294487/LOC101304611/LOC101298195/LOC101307683/LOC101298443/LOC101309348/LOC101296609/LOC101298386/LOC101301391/LOC101292991/LOC101292459/LOC101305395/LOC101311619/LOC101311541/LOC101314983/LOC101310343/LOC10…	fve:101293695/fve:101311878/fve:101303154/fve:101293744/fve:101293387/fve:101294194/fve:101292251/fve:101310390/fve:101299584/fve:101313011/fve:101302187/fve:101302911/fve:101295370/fve:101309397/fve:101297305/fve:101294487/fve:101304611/fve:101298195/fve:101307683/fve:101298443/fve:101309348/fve:101296609/fve:101298386/fve:101301391/fve:101292991/fve:101292459/fve:101305395/fve:101311619/fve:101…	55	39	101311878/101303154/101293744/101294194/101292251/101310390/101313011/101302187/101310722/101295370/101309397/101297305/101294487/101298195/101307683/101298443/101298386/101292991/101292459/101305395/101311619/101311541/101314983/101309379/101301920/101298919/101311296/101302583/101310914/101291539/101292031/101303114/101299003/101311520/101310745/101295312/101291533/101290706/105352311	16	101293695/101293387/101299584/101304611/101309348/101296609/101301391/101310343/101302825/101309082/101310779/101307487/101300962/101314946/101307816/101292050
fve00670	One carbon pool by folate	4/1253	19/4573	0.807682696	1	101308604/101303114/101310745/101312983	LOC101308604/LOC101303114/LOC101310745/LOC101312983	fve:101308604/fve:101303114/fve:101310745/fve:101312983	4	4	101308604/101303114/101310745/101312983	0
fve00310	Lysine degradation	6/1253	28/4573	0.820794034	1	101310430/101312911/101310892/101311183/101313059/101310736	LOC101310430/LOC101312911/LOC101310892/LOC101311183/LOC101313059/LOC101310736	fve:101310430/fve:101312911/fve:101310892/fve:101311183/fve:101313059/fve:101310736	6	4	101310430/101310892/101311183/101310736	2	101312911/101313059
fve04146	Peroxisome	20/1253	86/4573	0.839403009	1	101315116/101301154/105351650/101306541/101306984/101292749/101314535/101296826/101302729/101299493/101313513/101305233/101306940/101307336/105349987/101314565/101292384/101299080/101307515/101301786	LOC101315116/LOC101301154/LOC105351650/LOC101306541/LOC101306984/LOC101292749/LOC101314535/LOC101296826/LOC101302729/LOC101299493/LOC101313513/LOC101305233/LOC101306940/LOC101307336/LOC105349987/LOC101314565/LOC101292384/LOC101299080/LOC101307515/LOC101301786	fve:101315116/fve:101301154/fve:105351650/fve:101306541/fve:101306984/fve:101292749/fve:101314535/fve:101296826/fve:101302729/fve:101299493/fve:101313513/fve:101305233/fve:101306940/fve:101307336/fve:101302927/fve:101314565/fve:101292384/fve:101299080/fve:101307515/fve:101301786	20	10	101301154/101306541/101306984/101292749/101302729/101299493/101313513/101314565/101292384/101299080	10	101315116/105351650/101314535/101296826/101305233/101306940/101307336/105349987/101307515/101301786
fve00450	Selenocompound metabolism	3/1253	17/4573	0.884611272	1	101291563/101310722/101292536	LOC101291563/CGS/LOC101292536	fve:101291563/fve:101302911/fve:101301893	3	3	101291563/101310722/101292536	0
fve00860	Porphyrin and chlorophyll metabolism	10/1253	49/4573	0.900122418	1	101315071/101309347/101304443/101302076/101310196/101298057/101301239/101310114/101295217/101307553	LOC101315071/LOC101309347/LOC101304443/LOC101302076/LOC101310196/LOC101298057/LOC101301239/LOC101310114/LOC101295217/LOC101307553	fve:101315071/fve:101309347/fve:101304443/fve:101302076/fve:101310196/fve:101298057/fve:101301239/fve:101310114/fve:101295217/fve:101307553	10	6	101315071/101304443/101302076/101310196/101310114/101307553	4	101309347/101298057/101301239/101295217
fve00340	Histidine metabolism	3/1253	18/4573	0.907551349	1	101310892/101311183/101313059	LOC101310892/LOC101311183/LOC101313059	fve:101310892/fve:101311183/fve:101313059	3	2	101310892/101311183	1	101313059
fve04144	Endocytosis	39/1253	170/4573	0.923632599	1	101311428/101299565/101295942/101312538/101313780/101311994/101291093/101295536/101300938/101310871/101303100/101299973/101310458/101311373/101308158/101300241/101311491/101303414/101291500/101297849/101311849/101293945/101297476/101314197/101309720/101314994/101312322/101315285/101314130/101301437/101314647/101305698/101305302/101311421/101291669/101298380/101296913/101305048/101303676	LOC101311428/LOC101299565/LOC101295942/LOC101312538/LOC101313780/LOC101311994/LOC101291093/LOC101295536/LOC101300938/LOC101310871/LOC101303100/LOC101299973/LOC101310458/LOC101311373/LOC101308158/LOC101300241/LOC101311491/LOC101303414/LOC101291500/LOC101297849/LOC101311849/LOC101293945/LOC101297476/LOC101314197/LOC101309720/LOC101314994/LOC101312322/LOC101315285/LOC101314130/LOC101301437/LOC101314…	fve:101311428/fve:101296913/fve:101295942/fve:101312538/fve:101313780/fve:101311994/fve:101291093/fve:101295536/fve:101300938/fve:101310871/fve:101303100/fve:101299973/fve:101310458/fve:101311373/fve:101308158/fve:101300241/fve:101311491/fve:101303414/fve:101291500/fve:101297849/fve:101311849/fve:101293945/fve:101297476/fve:101314197/fve:101309720/fve:101314994/fve:101312322/fve:101315285/fve:101…	39	27	101311428/101299565/101295942/101312538/101313780/101311994/101291093/101295536/101300938/101310871/101303100/101299973/101310458/101311373/101308158/101300241/101311491/101303414/101291500/101297849/101297476/101309720/101314994/101312322/101314647/101305698/101298380	12	101311849/101293945/101314197/101315285/101314130/101301437/101305302/101311421/101291669/101296913/101305048/101303676
fve00062	Fatty acid elongation	5/1253	29/4573	0.931256893	1	101307579/101298249/101312957/101313029/101313171	LOC101307579/LOC101298249/LOC101312957/LOC101313029/LOC101313171	fve:101307579/fve:101298249/fve:101312957/fve:101313029/fve:101313171	5	2	101298249/101312957	3	101307579/101313029/101313171
fve04130	SNARE interactions in vesicular transport	6/1253	34/4573	0.935495799	1	101306006/101315179/101307811/101308300/101301609/105350290	LOC101306006/LOC101315179/LOC101307811/LOC101308300/LOC101301609/LOC105350290	fve:101306006/fve:101315179/fve:101307811/fve:101308300/fve:101301609/fve:105350290	6	3	101306006/101307811/101308300	3	101315179/101301609/105350290
fve00240	Pyrimidine metabolism	8/1253	49/4573	0.976902528	1	101298336/101299563/101304623/101301645/101294550/101300223/101298285/101295813	LOC101298336/LOC101299563/LOC101304623/LOC101301645/LOC101294550/LOC101300223/LOC101298285/LOC101295813	fve:101298336/fve:101299563/fve:101304623/fve:101301645/fve:101294550/fve:101300223/fve:101310257/fve:101295813	8	3	101299563/101300223/101298285	5	101298336/101304623/101301645/101294550/101295813
fve03440	Homologous recombination	7/1253	47/4573	0.986557417	1	101293143/101291094/101292751/101306987/101298645/101309220/101294670	LOC101293143/LOC101291094/LOC101292751/LOC101306987/LOC101298645/LOC101309220/LOC101294670	fve:101293143/fve:101291094/fve:101292751/fve:101306987/fve:101298645/fve:101309220/fve:101294670	7	1	101293143	6	101291094/101292751/101306987/101298645/101309220/101294670
fve00230	Purine metabolism	16/1253	90/4573	0.988400545	1	101311878/101313211/101310390/101292393/101304623/101294550/101304417/101308149/101310779/101308969/101307487/101299647/101315426/101300962/101312384/101295585	LOC101311878/LOC101313211/LOC101310390/LOC101292393/LOC101304623/LOC101294550/LOC101304417/LOC101308149/LOC101310779/LOC101308969/LOC101307487/LOC101299647/LOC101315426/LOC101300962/LOC101312384/LOC101295585	fve:101311878/fve:101313211/fve:101310390/fve:101292393/fve:101304623/fve:101294550/fve:101304417/fve:101308149/fve:101310779/fve:101308969/fve:101307487/fve:101299647/fve:101315426/fve:101300962/fve:101312384/fve:101295585	16	8	101311878/101310390/101304417/101308149/101308969/101299647/101315426/101312384	8	101313211/101292393/101304623/101294550/101310779/101307487/101300962/101295585
fve03420	Nucleotide excision repair	8/1253	54/4573	0.991032906	1	101304507/101313160/101313874/101303754/101314444/101307891/101299538/101291492	LOC101304507/LOC101313160/LOC101313874/LOC101303754/LOC101314444/LOC101307891/LOC101299538/LOC101291492	fve:101304507/fve:101313160/fve:101313874/fve:101303754/fve:101314444/fve:101307891/fve:101302602/fve:101291492	8	4	101313874/101307891/101299538/101291492	4	101304507/101313160/101303754/101314444
fve00400	Phenylalanine, tyrosine and tryptophan biosynthesis	6/1253	44/4573	0.991171969	1	101298195/101298443/101311619/101311296/101299003/101307816	LOC101298195/LOC101298443/LOC101311619/LOC101311296/LOC101299003/LOC101307816	fve:101298195/fve:101298443/fve:101311619/fve:101311296/fve:101299003/fve:101300159	6	5	101298195/101298443/101311619/101311296/101299003	1	101307816
fve04120	Ubiquitin mediated proteolysis	22/1253	121/4573	0.993728024	1	101296452/101297605/101306154/101313874/101306659/101300285/101302854/101292920/101301402/101296367/101308844/101306518/101294540/101299810/101295594/101313898/101292926/101304957/101309921/101291695/101307290/101312608	LOC101296452/LOC101297605/LOC101306154/LOC101313874/LOC101306659/LOC101300285/LOC101302854/LOC101292920/LOC101301402/LOC101296367/LOC101308844/LOC101306518/LOC101294540/LOC101299810/LOC101295594/LOC101313898/LOC101292926/LOC101304957/LOC101309921/LOC101291695/LOC101307290/LOC101312608	fve:101296452/fve:101297605/fve:101306154/fve:101313874/fve:101306659/fve:101300285/fve:101302854/fve:101292920/fve:101301402/fve:101296367/fve:101308844/fve:101295174/fve:101294540/fve:101299810/fve:101301494/fve:101313898/fve:101292926/fve:101304707/fve:101309921/fve:101291695/fve:101294540/fve:101312608	22	15	101296452/101297605/101306154/101313874/101306659/101302854/101292920/101301402/101296367/101306518/101299810/101304957/101309921/101291695/101307290	7	101300285/101308844/101294540/101295594/101313898/101292926/101312608
fve00563	Glycosylphosphatidylinositol (GPI)-anchor biosynthesis	3/1253	30/4573	0.995103752	1	101309932/101311137/101298059	LOC101309932/LOC101311137/LOC101298059	fve:101309932/fve:101311137/fve:101298059	3	0		3	101309932/101311137/101298059
fve01040	Biosynthesis of unsaturated fatty acids	2/1253	24/4573	0.995452461	1	101310767/101301154	LOC101310767/LOC101301154	fve:101310767/fve:101301154	2	2	101310767/101301154	0
fve00513	Various types of N-glycan biosynthesis	3/1253	32/4573	0.997102463	1	101297402/101300233/101307023	LOC101297402/LOC101300233/LOC101307023	fve:101297402/fve:101314264/fve:101307023	3	2	101297402/101300233	1	101307023
fve03410	Base excision repair	4/1253	38/4573	0.997131993	1	101306008/101296948/101303864/101291492	LOC101306008/LOC101296948/LOC101303864/LOC101291492	fve:101306008/fve:101296948/fve:101303864/fve:101291492	4	1	101291492	3	101306008/101296948/101303864
fve03430	Mismatch repair	3/1253	33/4573	0.997776972	1	101313160/101303754/101307930	LOC101313160/LOC101303754/LOC101307930	fve:101313160/fve:101303754/fve:101307930	3	0		3	101313160/101303754/101307930
fve04141	Protein processing in endoplasmic reticulum	40/1253	210/4573	0.998423412	1	101302002/101293373/101299565/101293790/101311165/101294184/101292799/101299270/101309648/101314995/101295745/101291093/101294013/101297384/101313492/101308538/101301402/101311491/101315020/101303786/101297476/101296557/101294480/101315062/101298297/101314994/101314130/101299103/101304351/101298411/101311193/101305698/101311773/101311421/101291669/101300604/101298380/101296913/101313245/101305253	LOC101302002/LOC101293373/LOC101299565/LOC101293790/LOC101311165/LOC101294184/LOC101292799/LOC101299270/LOC101309648/LOC101314995/LOC101295745/LOC101291093/LOC101294013/LOC101297384/LOC101313492/LOC101308538/LOC101301402/LOC101311491/LOC101315020/LOC101303786/LOC101297476/LOC101296557/LOC101294480/LOC101315062/LOC101298297/LOC101314994/LOC101314130/LOC101299103/LOC101304351/LOC101298411/LOC101311…	fve:101302002/fve:101293373/fve:101296913/fve:101293790/fve:101311165/fve:101294184/fve:101292799/fve:101299270/fve:101309648/fve:101314995/fve:101295745/fve:101291093/fve:101294013/fve:101297384/fve:101313492/fve:101308538/fve:101301402/fve:101311491/fve:101294814/fve:101303786/fve:101297476/fve:101296557/fve:101294480/fve:101315062/fve:101298584/fve:101314994/fve:101314130/fve:101299103/fve:101…	40	22	101293373/101299565/101293790/101311165/101292799/101299270/101309648/101314995/101295745/101291093/101294013/101313492/101308538/101301402/101311491/101297476/101294480/101298297/101314994/101298411/101305698/101298380	18	101302002/101294184/101297384/101315020/101303786/101296557/101315062/101314130/101299103/101304351/101311193/101311773/101311421/101291669/101300604/101296913/101313245/101305253
fve00190	Oxidative phosphorylation	18/1253	113/4573	0.998750689	1	101294371/101308954/101290895/101291366/101300070/10251490/10251579/101306650/10251583/101296630/10251521/10251491/10251522/10251526/101299972/101298436/10251493/10251589	LOC101294371/LOC101308954/LOC101290895/LOC101291366/LOC101300070/atpA/ndhF/LOC101306650/ndhD/LOC101296630/ndhK/atpF/ndhC/atpB/LOC101299972/LOC101298436/atpI/ndhH	fve:101294371/fve:101308954/fve:101290895/fve:101291366/fve:101300070/fve:10251490/fve:10251579/fve:101306650/fve:10251583/fve:101296630/fve:10251521/fve:10251491/fve:10251522/fve:10251526/fve:101299972/fve:101298436/fve:10251493/fve:10251589	18	2	101300070/101298436	16	101294371/101308954/101290895/101291366/10251490/10251579/101306650/10251583/101296630/10251521/10251491/10251522/10251526/101299972/10251493/10251589
fve03015	mRNA surveillance pathway	19/1253	118/4573	0.998811811	1	101296783/101298866/101307979/101294717/101302376/101293924/101299172/101293975/101302957/101299382/101295298/101295480/101304751/101297475/101301218/101298917/101299498/101302888/101305051	LOC101296783/LOC101298866/LOC101307979/LOC101294717/LOC101302376/LOC101293924/LOC101299172/LOC101293975/LOC101302957/LOC101299382/LOC101295298/LOC101295480/LOC101304751/LOC101297475/LOC101301218/LOC101298917/LOC101299498/LOC101302888/LOC101305051	fve:101296783/fve:101298866/fve:101307979/fve:101294717/fve:101302376/fve:101293924/fve:101299172/fve:101293975/fve:101302957/fve:101299382/fve:101295298/fve:101295480/fve:101304751/fve:101296783/fve:101314926/fve:101298917/fve:101303228/fve:101302888/fve:101304751	19	13	101298866/101307979/101302376/101293924/101299172/101293975/101299382/101295298/101295480/101301218/101298917/101299498/101305051	6	101296783/101294717/101302957/101304751/101297475/101302888
fve03030	DNA replication	4/1253	42/4573	0.998950533	1	101313160/101303754/101315425/101291492	LOC101313160/LOC101303754/LOC101315425/LOC101291492	fve:101313160/fve:101303754/fve:101315425/fve:101291492	4	1	101291492	3	101313160/101303754/101315425
fve03018	RNA degradation	13/1253	96/4573	0.999677911	1	101303154/101293744/101307408/101292560/101299584/101295595/101296609/101310031/101294334/101311825/101301920/101293290/101312071	LOC101303154/LOC101293744/LOC101307408/LOC101292560/LOC101299584/LOC101295595/LOC101296609/LOC101310031/LOC101294334/LOC101311825/LOC101301920/LOC101293290/LOC101312071	fve:101303154/fve:101293744/fve:101307408/fve:101292560/fve:101299584/fve:101295595/fve:101296609/fve:101310031/fve:101294334/fve:101311825/fve:101301920/fve:101293290/fve:101312071	13	9	101303154/101293744/101307408/101292560/101295595/101310031/101294334/101301920/101312071	4	101299584/101296609/101311825/101293290
fve03022	Basal transcription factors	4/1253	48/4573	0.999778409	1	101299115/101297394/101314062/101299538	LOC101299115/LOC101297394/LOC101314062/LOC101299538	fve:101299115/fve:101297394/fve:101314062/fve:101302602	4	4	101299115/101297394/101314062/101299538	0
fve00970	Aminoacyl-tRNA biosynthesis	9/1253	81/4573	0.999911487	1	101293890/101306331/101296986/101296576/101306153/105352899/101306698/101292536/101304175	LOC101293890/LOC101306331/LOC101296986/LOC101296576/LOC101306153/LOC105352899/LOC101306698/LOC101292536/LOC101304175	fve:101303279/fve:101306331/fve:101301462/fve:101314546/fve:101306153/fve:101295034/fve:101305457/fve:101301893/fve:101293524	9	5	101306331/101296986/101296576/101292536/101304175	4	101293890/101306153/105352899/101306698
fve00510	N-Glycan biosynthesis	2/1253	42/4573	0.999977093	1	101308596/105349599	LOC101308596/LOC105349599	fve:101308596/fve:105349597	2	0		2	101308596/105349599
fve04136	Autophagy - other	1/1253	34/4573	0.99998215	1	101300001	LOC101300001	fve:101300001	1	0		1	101300001
fve03008	Ribosome biogenesis in eukaryotes	6/1253	78/4573	0.999997608	1	101310858/101313161/105350132/101302882/101296370/101293415	LOC101310858/LOC101313161/LOC105350132/LOC101302882/LOC101296370/LOC101293415	fve:101310858/fve:101313161/fve:105350132/fve:101294023/fve:101296370/fve:101293415	6	2	101310858/101313161	4	105350132/101302882/101296370/101293415
fve03050	Proteasome	2/1253	55/4573	0.999999561	1	101312596/101309828	LOC101312596/LOC101309828	fve:101312596/fve:101309828	2	1	101312596	1	101309828
fve03040	Spliceosome	24/1253	213/4573	0.999999999	1	101290808/101299565/101302118/101291093/101293924/101310702/101311858/101306750/101311491/101304404/101291679/101298073/101297476/101308619/101314994/101307877/101314130/101307425/101305698/101311421/101315225/101291669/101298380/101296913	LOC101290808/LOC101299565/LOC101302118/LOC101291093/LOC101293924/LOC101310702/LOC101311858/LOC101306750/LOC101311491/LOC101304404/LOC101291679/LOC101298073/LOC101297476/LOC101308619/LOC101314994/LOC101307877/LOC101314130/LOC101307425/LOC101305698/LOC101311421/LOC101315225/LOC101291669/LOC101298380/LOC101296913	fve:101290808/fve:101296913/fve:101302118/fve:101291093/fve:101293924/fve:101310702/fve:101311858/fve:101306750/fve:101311491/fve:101304404/fve:101291679/fve:101298073/fve:101297476/fve:101308619/fve:101314994/fve:101302977/fve:101314130/fve:101305920/fve:101305698/fve:101303062/fve:101315225/fve:101291669/fve:101314130/fve:101296913	24	17	101290808/101299565/101302118/101291093/101293924/101310702/101311858/101306750/101311491/101304404/101297476/101308619/101314994/101307877/101305698/101315225/101298380	7	101291679/101298073/101314130/101307425/101311421/101291669/101296913
fve03013	RNA transport	13/1253	154/4573	0.999999999	1	101297605/101293924/101294130/101315238/101298996/101311006/101298439/101298398/105350132/101299753/105351527/101314204/101303695	LOC101297605/LOC101293924/LOC101294130/LOC101315238/LOC101298996/LOC101311006/LOC101298439/LOC101298398/LOC105350132/LOC101299753/LOC105351527/LOC101314204/LOC101303695	fve:101297605/fve:101293924/fve:101294130/fve:101315238/fve:101298996/fve:101313468/fve:101298439/fve:101298398/fve:105350132/fve:101299753/fve:105351527/fve:101314204/fve:101301163	13	7	101297605/101293924/101294130/101315238/101298996/101298398/101299753	6	101311006/101298439/105350132/105351527/101314204/101303695
fve03010	Ribosome	26/1253	298/4573	1	1	101314257/101314446/101308267/101295915/101298747/101315274/101295730/101306518/101294780/101291214/101307825/101292098/101308662/101302556/101294235/101296268/101310493/10251554/10251557/101313656/10251580/10251494/10251558/10251543/10251560/101315440	LOC101314257/LOC101314446/LOC101308267/LOC101295915/LOC101298747/LOC101315274/LOC101295730/LOC101306518/LOC101294780/LOC101291214/LOC101307825/LOC101292098/LOC101308662/LOC101302556/LOC101294235/LOC101296268/LOC101310493/rps11/rpl14/LOC101313656/rpl32/rps2/rpl16/rps18/rpl22/LOC101315440	fve:101314257/fve:101314446/fve:101308267/fve:101304596/fve:101298747/fve:101315274/fve:101313835/fve:101295174/fve:101297100/fve:101291214/fve:101307825/fve:101292098/fve:101308662/fve:101307377/fve:101294235/fve:101296268/fve:101310493/fve:10251554/fve:10251557/fve:101313656/fve:10251580/fve:10251494/fve:10251558/fve:10251543/fve:10251560/fve:101315440	26	10	101314446/101308267/101295915/101295730/101306518/101294780/101302556/101294235/101310493/101313656	16	101314257/101298747/101315274/101291214/101307825/101292098/101308662/101296268/10251554/10251557/10251580/10251494/10251558/10251543/10251560/101315440
