# Supplementary material for: Strawberry FaSnRK1α Regulates Anaerobic Respiratory Metabolism under Waterlogging
Source: Int J Mol Sci. 2022 Apr 28;23(9):4914. doi: 10.3390/ijms23094914 (PMC9101944; doi:10.3390/ijms23094914)
Supplement: Supplementary file 1 [file ijms-23-04914-s001.zip › Supplementary Materials/Table S4.xls]

gene_id	log2FoldChange	pvalue	padj	gene_name	gene_chr	gene_start	gene_end	gene_strand	gene_length	gene_biotype	gene_description	tf_family
101314813	6.57750456	5.63E-191	3.18E-187	LOC101314813	NC_020492.1	18299896	18301536	+	1548	protein_coding	ethylene-responsive transcription factor ERF071%2C transcript variant X1 && PF00847:AP2 domain	AP2
101308708	9.924244983	8.32E-95	8.18E-92	LOC101308708	NC_020491.1	11534924	11537477	+	2128	protein_coding	ethylene-responsive transcription factor ERF110-like%2C transcript variant X1 && PF00847:AP2 domain	AP2
101302403	4.91172805	5.92E-86	5.36E-83	LOC101302403	NC_020497.1	22843345	22844861	+	1517	protein_coding	ethylene-responsive transcription factor ERF027 && PF00847:AP2 domain	AP2
101300053	6.335079772	6.27E-54	1.69E-51	LOC101300053	NC_020495.1	886067	888569	-	2503	protein_coding	ethylene-responsive transcription factor ERF027-like && PF00847:AP2 domain	AP2
101312215	7.34801863	2.35E-40	3.19E-38	LOC101312215	NC_020492.1	13836644	13839097	-	1948	protein_coding	ethylene-responsive transcription factor ABR1-like%2C transcript variant X2 && PF00847:AP2 domain	AP2
101313822	-5.711960643	2.04E-34	1.73E-32	LOC101313822	NC_020496.1	717276	718530	-	1255	protein_coding	ethylene-responsive transcription factor RAP2-11-like && PF00847:AP2 domain	AP2
101294798	3.061695748	2.87E-30	1.83E-28	LOC101294798	NC_020497.1	19530766	19531872	+	1107	protein_coding	ethylene-responsive transcription factor 2-like && PF00847:AP2 domain	AP2
101291067	2.340028375	1.11E-25	5.23E-24	LOC101291067	NC_020496.1	25135070	25139061	-	2852	protein_coding	ethylene-responsive transcription factor RAP2-12-like%2C transcript variant X6 && PF00847:AP2 domain	AP2
101303348	-12.16913696	7.24E-21	2.28E-19	LOC101303348	NC_020496.1	4313265	4314982	-	1313	protein_coding	AP2-like ethylene-responsive transcription factor At1g16060 && PF00847:AP2 domain	AP2
101298125	-4.157101916	1.55E-17	3.62E-16	LOC101298125	NC_020495.1	7139040	7140207	-	1168	protein_coding	ethylene-responsive transcription factor RAP2-11-like && PF00847:AP2 domain	AP2
101293676	-7.651262954	6.43E-17	1.43E-15	LOC101293676	NC_020493.1	24017322	24019493	+	2172	protein_coding	ethylene-responsive transcription factor RAP2-11 && PF00847:AP2 domain	AP2
101294079	-2.270422329	1.45E-16	3.11E-15	LOC101294079	NC_020495.1	23237164	23239024	+	1861	protein_coding	ethylene-responsive transcription factor 5 && PF00847:AP2 domain	AP2
101303581	2.183687611	4.02E-15	7.28E-14	LOC101303581	NW_004443448.1	1898958	1901589	+	1459	protein_coding	ethylene-responsive transcription factor ERF113 && PF00847:AP2 domain	AP2
101307913	-4.433442119	6.28E-15	1.11E-13	LOC101307913	NC_020496.1	16460376	16463503	-	1797	protein_coding	AP2-like ethylene-responsive transcription factor At1g16060 && PF00847:AP2 domain	AP2
101298399	1.720479529	1.23E-14	2.09E-13	LOC101298399	NC_020493.1	15289946	15291196	+	1251	protein_coding	ethylene-responsive transcription factor 3-like && PF00847:AP2 domain	AP2
101292501	-10.32929939	4.57E-14	7.27E-13	LOC101292501	NC_020494.1	9282658	9285084	-	1253	protein_coding	AP2-like ethylene-responsive transcription factor At1g16060 && PF00847:AP2 domain	AP2
101298190	2.421252914	4.74E-13	6.61E-12	LOC101298190	NC_020492.1	20884986	20886912	+	1809	protein_coding	ethylene-responsive transcription factor RAP2-1-like && PF00847:AP2 domain	AP2
101312253	4.589835032	3.75E-12	4.73E-11	LOC101312253	NC_020495.1	15196833	15197663	+	831	protein_coding	ethylene-responsive transcription factor ERF020 && PF00847:AP2 domain	AP2
101302589	2.451047304	1.70E-11	2.00E-10	LOC101302589	NC_020491.1	20141213	20146377	+	2790	protein_coding	AP2-like ethylene-responsive transcription factor AIL6%2C transcript variant X1 && PF00847:AP2 domain	AP2
101309390	1.615559257	2.80E-11	3.20E-10	LOC101309390	NC_020497.1	15715180	15718374	-	1804	protein_coding	ethylene-responsive transcription factor RAP2-7-like%2C transcript variant X1 && PF00847:AP2 domain	AP2
101309634	4.474959206	5.94E-11	6.49E-10	LOC101309634	NC_020494.1	19622321	19623868	-	1249	protein_coding	ethylene-responsive transcription factor ERF113-like && PF00847:AP2 domain	AP2
101304126	-4.4448579	1.34E-10	1.41E-09	LOC101304126	NC_020491.1	7059044	7060131	+	1088	protein_coding	ethylene-responsive transcription factor ERF017 && PF00847:AP2 domain	AP2
101305288	-4.075200883	1.97E-09	1.75E-08	LOC101305288	NC_020496.1	10100637	10103561	+	1694	protein_coding	AP2-like ethylene-responsive transcription factor TOE3 && PF00847:AP2 domain	AP2
101308237	2.557678715	4.83E-09	4.07E-08	LOC101308237	NC_020492.1	6092741	6094458	+	1718	protein_coding	ethylene-responsive transcription factor 1B && PF00847:AP2 domain	AP2
101293263	1.98687757	1.80E-08	1.41E-07	LOC101293263	NC_020492.1	32966910	32968188	+	1166	protein_coding	ethylene-responsive transcription factor ERF003-like && PF00847:AP2 domain	AP2
101295372	1.822648388	2.79E-08	2.13E-07	LOC101295372	NC_020497.1	19545106	19546536	+	1431	protein_coding	ethylene-responsive transcription factor ERF106-like && PF00847:AP2 domain	AP2
101297293	-7.253082277	2.95E-08	2.24E-07	LOC101297293	NC_020491.1	3117685	3118768	-	984	protein_coding	ethylene-responsive transcription factor WIN1-like && PF00847:AP2 domain	AP2
101296035	-2.504249112	1.60E-07	1.08E-06	LOC101296035	NC_020497.1	8404132	8405543	+	1412	protein_coding	ethylene-responsive transcription factor ERF034-like && PF00847:AP2 domain	AP2
101293219	4.72957031	2.88E-07	1.88E-06	LOC101293219	NC_020496.1	12999488	13000660	+	1173	protein_coding	dehydration-responsive element-binding protein 1B-like && PF00847:AP2 domain	AP2
101293789	2.045423405	5.51E-07	3.45E-06	LOC101293789	NC_020495.1	23208450	23209759	-	1310	protein_coding	ethylene-responsive transcription factor 2 && PF00847:AP2 domain	AP2
101298025	-1.878766131	1.35E-06	7.98E-06	LOC101298025	NC_020495.1	25633350	25635950	-	2254	protein_coding	ethylene-responsive transcription factor ERF118-like%2C transcript variant X1 && PF00847:AP2 domain	AP2
101309362	-1.523598876	4.17E-06	2.26E-05	LOC101309362	NC_020496.1	10701441	10703816	-	2376	protein_coding	ethylene-responsive transcription factor TINY && PF00847:AP2 domain	AP2
101300121	-2.838668903	4.32E-06	2.34E-05	LOC101300121	NC_020492.1	20132071	20135486	+	2316	protein_coding	AP2-like ethylene-responsive transcription factor ANT && PF00847:AP2 domain	AP2
101299633	1.349728657	5.69E-06	3.00E-05	LOC101299633	NC_020492.1	18656910	18658900	-	1991	protein_coding	ethylene-responsive transcription factor ERF014 && PF00847:AP2 domain	AP2
101299741	4.095760911	5.87E-06	3.09E-05	LOC101299741	NC_020492.1	6082559	6083230	-	672	protein_coding	ethylene-responsive transcription factor ERF098-like && PF00847:AP2 domain	AP2
101311092	1.860923308	6.58E-06	3.44E-05	LOC101311092	NC_020495.1	15137398	15138581	-	1184	protein_coding	ethylene-responsive transcription factor ERF021 && PF00847:AP2 domain	AP2
101309928	2.709795091	3.79E-05	0.000172122	LOC101309928	NC_020494.1	19628481	19630551	-	1101	protein_coding	ethylene-responsive transcription factor ERF113-like && PF00847:AP2 domain	AP2
101293051	1.9324634	8.60E-05	0.000361971	LOC101293051	NC_020497.1	8104695	8105823	-	1129	protein_coding	ethylene-responsive transcription factor 1-like && PF00847:AP2 domain	AP2
101312479	1.179642172	9.48E-05	0.000395742	LOC101312479	NC_020491.1	10630423	10631295	+	873	protein_coding	ethylene-responsive transcription factor RAP2-10 && PF00847:AP2 domain	AP2
101291457	2.11537095	0.000122195	0.000497981	LOC101291457	NC_020491.1	4817085	4818871	+	1787	protein_coding	ethylene-responsive transcription factor TINY && PF00847:AP2 domain	AP2
101292167	2.269872733	0.00012687	0.000515175	LOC101292167	NC_020497.1	8082307	8083020	-	714	protein_coding	ethylene-responsive transcription factor 13-like && PF00847:AP2 domain	AP2
101299448	-5.38882791	0.000533845	0.00188319	LOC101299448	NC_020492.1	6075062	6075511	-	450	protein_coding	ethylene-responsive transcription factor ERF098-like && PF00847:AP2 domain	AP2
101295986	-1.703623358	0.001516573	0.004812621	LOC101295986	NC_020493.1	21561437	21562873	+	1437	protein_coding	ethylene-responsive transcription factor ERF109-like && PF00847:AP2 domain	AP2
101312247	-2.666567568	0.001571897	0.004977014	LOC101312247	NC_020494.1	10724575	10726039	+	1465	protein_coding	ethylene-responsive transcription factor ERF086 && PF00847:AP2 domain	AP2
101313236	-2.031045725	0.001583997	0.005011119	LOC101313236	NC_020496.1	14723725	14726905	-	3181	protein_coding	ethylene-responsive transcription factor ERF054-like && PF00847:AP2 domain	AP2
101295697	-1.664521026	0.014341556	0.034738695	LOC101295697	NC_020493.1	21555199	21556620	+	1422	protein_coding	ethylene-responsive transcription factor ERF109-like && PF00847:AP2 domain	AP2
101291560	-1.129364598	0.01689321	0.039981774	LOC101291560	NC_020497.1	272011	277264	+	2154	protein_coding	ethylene-responsive transcription factor WRI1 && PF00847:AP2 domain	AP2
